# Supplementary material for: What determines sclerobiont colonization on marine mollusk shells?
Source: PLoS One. 2017 Sep 13;12(9):e0184745. doi: 10.1371/journal.pone.0184745 (PMC5597280; doi:10.1371/journal.pone.0184745)
Supplement: S1 Data — (XLSX) [file pone.0184745.s001.xlsx]

## Sheet: Planilha1
species	exposed side	Average shell area	Interesting area	bivalve	gastropod	barnacle	hydrozoan	decapod	copepod	bivalve/25 mm2	gastropoda/25 mm2	barnacle/25 mm2	hydrozoan/25 mm2	decapod/25 mm2	copepod/25 mm	Total density (org /25 mm2)	richness
Amarilladesma mactroides	Internal	21.12	25	16	0	0	0	0	0	18.9394	0	0	0	0	0	18.9394	4
Amarilladesma mactroides	Internal	21.12	25	25	0	0	0	0	0	29.5928	0	0	0	0	0	29.5928	4
Amarilladesma mactroides	Internal	21.12	25	28	13	0	0	0	0	33.1439	15.3883	0	0	0	0	48.5322	5
Amarilladesma mactroides	Internal	21.12	25	7	1	1	0	0	0	8.28598	1.18371	1.18371	0	0	0	10.6534	6
Amarilladesma mactroides	Internal	21.12	25	11	0	0	0	0	0	13.0208	0	0	0	0	0	13.0208	4
Amarilladesma mactroides	Internal	21.12	25	18	0	0	0	0	0	21.3068	0	0	0	0	0	21.3068	4
Amarilladesma mactroides	External	21.12	25	11	0	0	0	0	0	13.0208	0	0	0	0	0	13.0208	4
Amarilladesma mactroides	External	21.12	25	8	0	0	0	0	0	9.4697	0	0	0	0	0	9.4697	4
Amarilladesma mactroides	External	21.12	25	14	0	0	0	0	1	16.572	0	0	0	0	1.18371	17.7557	4
Amarilladesma mactroides	External	21.12	25	7	3	0	1	0	0	8.28598	3.55114	0	1.18371	0	0	13.0208	5
Amarilladesma mactroides	External	21.12	25	9	0	0	0	0	0	10.6534	0	0	0	0	0	10.6534	4
Amarilladesma mactroides	External	21.12	25	6	4	1	0	0	0	7.10227	4.73485	1.18371	0	0	0	13.0208	6
Anadara brasiliana	Internal	7	25	4	0	1	0	0	0	14.2857	0	3.57143	0	0	0	17.8571	5
Anadara brasiliana	Internal	7	25	3	0	1	0	0	0	10.7143	0	3.57143	0	0	0	14.2857	5
Anadara brasiliana	Internal	7	25	10	3	0	0	0	0	35.7143	10.7143	0	0	0	0	46.4286	5
Anadara brasiliana	Internal	7	25	9	3	0	0	0	0	32.1429	10.7143	0	0	0	0	42.8571	5
Anadara brasiliana	Internal	7	25	10	2	2	0	1	1	35.7143	7.14286	7.14286	0	3.57143	3.57143	57.1429	6
Anadara brasiliana	Internal	7	25	11	4	2	0	2	1	39.2857	14.2857	7.14286	0	7.14286	3.57143	71.4286	6
Anadara brasiliana	External	7	25	7	4	0	0	0	0	25	14.2857	0	0	0	0	39.2857	5
Anadara brasiliana	External	7	25	7	2	0	0	0	0	25	7.14286	0	0	0	0	32.1429	5
Anadara brasiliana	External	7	25	26	2	0	0	0	0	92.8571	7.14286	0	0	0	0	100	5
Anadara brasiliana	External	7	25	27	3	0	0	0	0	96.4286	10.7143	0	0	0	0	107.143	5
Anadara brasiliana	External	7	25	17	0	0	0	0	0	60.7143	0	0	0	0	0	60.7143	4
Anadara brasiliana	External	7	25	19	0	0	0	0	0	67.8571	0	0	0	0	0	67.8571	4
Mactra isabelleana	Internal	9.5	25	14	2	0	0	0	0	36.8421	5.26316	0	0	0	0	42.1053	5
Mactra isabelleana	Internal	9.5	25	9	2	0	0	0	0	23.6842	5.26316	0	0	0	0	28.9474	5
Mactra isabelleana	Internal	9.5	25	13	5	0	0	0	0	34.2105	13.1579	0	0	0	0	47.3684	5
Mactra isabelleana	Internal	9.5	25	14	0	1	0	0	0	36.8421	0	2.63158	0	0	0	39.4737	5
Mactra isabelleana	Internal	9.5	25	8	1	1	0	0	3	21.0526	2.63158	2.63158	0	0	7.89474	34.2105	6
Mactra isabelleana	Internal	9.5	25	16	0	0	0	0	1	42.1053	0	0	0	0	2.63158	44.7368	4
Mactra isabelleana	External	9.5	25	19	1	1	0	0	0	50	2.63158	2.63158	0	0	0	55.2632	6
Mactra isabelleana	External	9.5	25	16	0	0	0	0	0	42.1053	0	0	0	0	0	42.1053	4
Mactra isabelleana	External	9.5	25	14	1	0	0	0	1	36.8421	2.63158	0	0	0	2.63158	42.1053	5
Mactra isabelleana	External	9.5	25	18	0	0	0	0	0	47.3684	0	0	0	0	0	47.3684	4
Mactra isabelleana	External	9.5	25	11	0	0	0	0	0	28.9474	0	0	0	0	0	28.9474	4
Mactra isabelleana	External	9.5	25	14	0	0	0	0	2	36.8421	0	0	0	0	5.26316	42.1053	4
