# Supplementary material for: What determines sclerobiont colonization on marine mollusk shells?
Source: PLoS One. 2017 Sep 13;12(9):e0184745. doi: 10.1371/journal.pone.0184745 (PMC5597280; doi:10.1371/journal.pone.0184745)
Supplement: S2 Data — (XLSX) [file pone.0184745.s002.xlsx]

## Sheet: Planilha1
shell species	density/cm2
Amarillodesma mactroides	1.05282e+06
Amarillodesma mactroides	1.5742e+06
Amarillodesma mactroides	846809
Amarillodesma mactroides	699750
Amarillodesma mactroides	2.13141e+06
Anadara brasiliana	1.20454e+07
Anadara brasiliana	1.56379e+07
Anadara brasiliana	1.42731e+07
Anadara brasiliana	1.99392e+07
Anadara brasiliana	2.00535e+07
Mactra isabelleana	3.53212e+06
Mactra isabelleana	1.52676e+06
Mactra isabelleana	1.01763e+07
Mactra isabelleana	4.66797e+06
Mactra isabelleana	3.56379e+06
