# Supplementary material for: What determines sclerobiont colonization on marine mollusk shells?
Source: PLoS One. 2017 Sep 13;12(9):e0184745. doi: 10.1371/journal.pone.0184745 (PMC5597280; doi:10.1371/journal.pone.0184745)
Supplement: S3 Data — The table presents the raw data of the taphonomic scores of 1,965 shells (58 gastropods and 1,907 bivalve shells) used in this paper. See also S4 Data and S1 Table. (CSV) [file pone.0184745.s003.csv]

	width	length	area	size	genero	mineralogy	life mode	External ornamentation	Internal ornamentation	Incrustation	Bioerosion	Fragmentation	FSA pitts	FSA craters	FSA holes	Color alteration
3	23	13	299	3	Amarillodesma	1	2	0	0	0	0	0	0	0	0	1
4	36	17	612	4	Amarillodesma	1	2	0	0	0	0	1	0	0	0	1
5	30	38	1140	4	Amiantis	1	1	1	0	0	1	1	0	0	0	0
6	40	43	1720	5	Amiantis	1	1	1	0	0	0	1	0	0	0	0
7	27	36	972	4	Amiantis	1	1	1	0	0	1	1	0	0	0	0
8	14	15	210	3	Amiantis	1	1	1	0	0	1	1	0	0	0	1
9	12	24	288	3	Amiantis	1	1	1	0	0	0	1	0	0	0	0
10	14	25	350	3	Amiantis	1	1	1	0	0	0	1	0	0	0	0
11	10	15	150	2	Amiantis	1	1	1	0	0	0	1	0	0	0	0
12	18	17	306	3	Amiantis	1	1	1	0	0	1	1	0	1	0	0
13	10	15	150	2	Amiantis	1	1	1	0	0	1	1	1	1	0	0
14	30	55	1650	5	Amiantis	1	1	1	0	1	1	0	0	0	0	1
15	65	75	4875	5	Amiantis	1	1	1	0	0	0	0	0	0	0	1
16	32	41	1312	4	Amiantis	1	1	1	0	0	0	0	0	0	0	1
17	44	52	2288	5	Amiantis	1	1	1	0	0	0	0	0	0	0	1
18	45	55	2475	5	Amiantis	1	1	1	0	1	0	0	0	0	0	1
19	24	37	888	4	Amiantis	1	1	1	0	0	1	1	0	0	0	0
20	30	17	510	4	Amiantis	1	1	1	0	0	0	1	0	0	0	0
21	19	20	380	3	Anadara	1	3	3	1	0	0	0	0	0	0	1
22	10	27	270	3	Anadara	1	3	3	1	0	1	1	0	0	1	0
23	5	8	40	1	Anadara	1	3	3	1	0	0	1	0	0	0	0
24	8	19	152	3	Anadara	1	3	3	1	0	1	0	0	0	1	0
25	23	22	506	4	Anadara	1	3	3	1	0	1	1	0	0	0	0
26	9	21	189	3	Anadara	1	3	3	1	0	1	1	1	1	0	0
27	9	12	108	2	Anadara	1	3	3	1	0	1	1	0	0	0	1
28	8	20	160	3	Anadara	1	3	3	1	0	1	1	0	0	0	0
29	19	34	646	4	Anadara	1	3	3	1	0	0	0	0	0	0	1
30	13	18	234	3	Anadara	1	3	3	1	0	0	1	0	0	0	0
31	8	15	120	2	Anadara	1	3	3	1	0	0	1	0	0	1	0
32	18	21	378	3	Anadara	1	3	3	1	0	1	0	0	0	1	0
33	13	16	208	3	Anadara	1	3	3	1	0	1	1	0	0	0	0
34	20	23	460	4	Anadara	1	3	3	1	0	0	0	0	0	1	0
35	19	30	570	4	Anadara	1	3	3	1	0	1	0	0	0	1	1
36	19	19	361	3	Anadara	1	3	3	1	0	0	0	0	0	0	1
37	15	4	60	2	Anadara	1	3	3	1	0	0	1	0	0	0	0
38	8	19	152	3	Anadara	1	3	3	1	0	0	1	0	0	0	0
39	12	23	276	3	Anadara	1	3	3	1	0	1	0	0	0	1	0
40	12	11	132	2	Anadara	1	3	3	1	0	1	1	0	0	1	0
41	16	18	288	3	Anadara	1	3	3	1	0	1	0	0	0	0	0
42	8	15	120	2	Anadara	1	3	3	1	0	0	0	0	0	1	0
43	24	27	648	4	Anadara	1	3	3	1	1	1	0	0	0	1	0
44	13	17	221	3	Anadara	1	3	3	1	0	1	0	0	0	1	0
45	14	18	252	3	Anadara	1	3	3	1	0	0	0	0	0	0	0
46	10	13	130	2	Anadara	1	3	3	1	0	1	1	0	0	0	0
47	16	19	304	3	Anadara	1	3	3	1	0	1	0	0	0	1	0
48	30	14	420	3	Brachidontes	3	4	2	0	0	0	1	1	1	0	0
59	37	41	1517	5	Chlamys	2	1	3	1	0	1	1	0	0	0	0
60	18	13	234	3	Chlamys	2	1	3	1	0	0	1	0	0	0	0
61	38	21	798	4	Chlamys	2	1	3	1	0	1	1	0	0	0	0
62	15	30	450	3	Chlamys	2	1	3	1	1	0	1	0	0	0	1
63	19	38	722	4	Chlamys	2	1	3	1	0	0	1	0	0	0	0
64	50	16	800	4	Crassostrea	2	4	2	1	1	0	1	0	0	0	1
65	50	49	2450	5	Crassostrea	2	4	2	1	0	1	0	0	0	0	0
66	43	38	1634	5	Crassostrea	2	4	2	1	0	1	0	0	0	1	0
67	24	21	504	4	Crassostrea	2	4	2	1	0	0	1	0	0	0	0
68	28	32	896	4	Crassostrea	2	4	2	1	0	0	0	0	0	0	0
69	27	20	540	4	Crassostrea	2	4	2	1	0	0	0	0	0	0	1
70	32	28	896	4	Crassostrea	2	4	2	1	0	0	0	0	0	1	1
71	41	25	1025	4	Crassostrea	2	4	2	1	0	1	0	0	0	1	0
72	15	15	225	3	Crassostrea	2	4	2	1	0	1	1	0	0	0	1
73	29	28	812	4	Crassostrea	2	4	2	1	0	1	1	0	0	0	0
74	29	21	609	4	Crassostrea	2	4	2	1	0	1	0	0	0	0	0
75	29	30	870	4	Crassostrea	2	4	2	1	0	0	0	0	0	0	0
76	56	45	2520	5	Crassostrea	2	4	2	1	0	1	0	0	0	0	0
77	28	25	700	4	Crassostrea	2	4	2	1	0	0	0	0	0	0	0
80	23	14	322	3	Donax	1	2	1	0	0	0	0	0	0	0	1
81	26	17	442	3	Donax	1	2	1	0	0	0	0	0	0	0	1
82	21	14	294	3	Donax	1	2	1	0	0	0	0	0	0	0	0
83	19	14	266	3	Donax	1	2	1	0	0	0	0	0	0	0	1
84	22	17	374	3	Donax	1	2	1	0	0	0	0	0	0	0	0
85	18	11	198	3	Donax	1	2	1	0	1	0	0	0	1	0	0
86	19	12	228	3	Donax	1	2	1	0	0	0	0	0	0	0	1
87	25	15	375	3	Donax	1	2	1	0	0	0	0	0	0	0	0
88	19	13	247	3	Donax	1	2	1	0	0	0	0	0	0	0	0
89	21	16	336	3	Donax	1	2	1	0	0	0	0	0	0	0	0
90	15	8	120	2	Donax	1	2	1	0	0	0	1	0	0	0	0
91	15	8	120	2	Donax	1	2	1	0	0	0	1	0	0	0	0
92	12	8	96	2	Donax	1	2	1	0	0	0	0	0	0	0	0
93	26	16	416	3	Donax	1	2	1	0	0	0	0	0	0	0	0
94	20	11	220	3	Donax	1	2	1	0	0	0	0	0	0	0	0
95	20	13	260	3	Donax	1	2	1	0	0	0	0	0	0	0	0
97	7	10	70	2	undetermined	NA	NA	NA	NA	0	0	1	0	0	0	0
98	6	8	48	1	undetermined	NA	NA	NA	NA	0	0	1	0	0	0	0
99	9	13	117	2	undetermined	NA	NA	NA	NA	0	0	1	0	0	0	0
100	10	15	150	2	undetermined	NA	NA	NA	NA	0	0	1	0	0	0	1
101	13	12	156	3	undetermined	NA	NA	NA	NA	0	0	1	0	0	0	0
102	18	22	396	3	undetermined	NA	NA	NA	NA	0	0	1	0	1	1	0
103	10	26	260	3	undetermined	NA	NA	NA	NA	0	1	1	0	0	0	0
104	11	18	198	3	undetermined	NA	NA	NA	NA	0	1	1	0	0	0	0
105	9	12	108	2	undetermined	NA	NA	NA	NA	0	1	1	0	0	0	0
106	6	12	72	2	undetermined	NA	NA	NA	NA	0	1	1	0	0	0	0
107	11	14	154	3	undetermined	NA	NA	NA	NA	0	1	1	0	0	0	0
108	10	9	90	2	undetermined	NA	NA	NA	NA	0	0	1	0	0	0	0
109	9	14	126	2	undetermined	NA	NA	NA	NA	0	0	1	0	0	1	0
110	11	12	132	2	undetermined	NA	NA	NA	NA	0	1	1	0	0	0	1
111	7	18	126	2	undetermined	NA	NA	NA	NA	0	0	1	0	0	0	1
112	9	12	108	2	undetermined	NA	NA	NA	NA	0	0	1	0	0	0	1
113	14	9	126	2	undetermined	NA	NA	NA	NA	0	0	1	0	0	0	1
114	6	8	48	1	undetermined	NA	NA	NA	NA	0	0	1	0	0	0	0
115	6	13	78	2	undetermined	NA	NA	NA	NA	0	0	1	0	0	0	1
116	9	13	117	2	undetermined	NA	NA	NA	NA	0	0	1	0	0	0	1
117	10	6	60	2	undetermined	NA	NA	NA	NA	0	0	1	0	0	0	0
118	11	6	66	2	undetermined	NA	NA	NA	NA	0	0	1	0	0	0	0
120	17	19	323	3	undetermined	NA	NA	NA	NA	0	1	1	0	0	0	0
121	15	19	285	3	undetermined	NA	NA	NA	NA	0	0	1	0	1	0	0
122	22	25	550	4	undetermined	NA	NA	NA	NA	0	0	1	0	0	1	0
123	11	20	220	3	undetermined	NA	NA	NA	NA	0	0	1	0	1	1	0
124	9	18	162	3	undetermined	NA	NA	NA	NA	0	0	1	0	1	1	0
125	4	16	64	2	undetermined	NA	NA	NA	NA	0	0	1	0	0	0	0
126	10	17	170	3	undetermined	NA	NA	NA	NA	0	1	1	1	1	0	0
128	10	18	180	3	undetermined	NA	NA	NA	NA	0	0	1	0	1	0	0
129	9	13	117	2	undetermined	NA	NA	NA	NA	0	0	1	1	1	0	1
130	9	8	72	2	undetermined	NA	NA	NA	NA	0	1	1	1	1	0	0
131	17	30	510	4	undetermined	NA	NA	NA	NA	0	1	1	0	1	1	0
132	5	13	65	2	undetermined	NA	NA	NA	NA	0	1	1	1	0	0	0
133	20	25	500	4	undetermined	NA	NA	NA	NA	0	1	1	0	0	0	0
134	8	16	128	2	undetermined	NA	NA	NA	NA	0	0	1	0	0	0	0
135	8	11	88	2	undetermined	NA	NA	NA	NA	0	0	1	0	1	0	0
136	10	9	90	2	undetermined	NA	NA	NA	NA	0	1	1	0	0	0	0
138	9	18	162	3	undetermined	NA	NA	NA	NA	0	1	1	0	0	0	0
139	12	11	132	2	undetermined	NA	NA	NA	NA	0	1	1	0	1	0	1
140	11	7	77	2	undetermined	NA	NA	NA	NA	0	0	1	0	0	0	0
141	15	19	285	3	undetermined	NA	NA	NA	NA	0	1	1	0	1	0	0
142	11	12	132	2	undetermined	NA	NA	NA	NA	0	1	1	0	0	0	0
143	12	12	144	2	undetermined	NA	NA	NA	NA	0	1	1	0	0	0	0
144	5	10	50	1	undetermined	NA	NA	NA	NA	0	0	1	0	0	0	0
145	9	12	108	2	undetermined	NA	NA	NA	NA	0	1	1	1	1	0	0
146	11	14	154	3	undetermined	NA	NA	NA	NA	0	0	1	1	1	0	0
147	10	12	120	2	undetermined	NA	NA	NA	NA	0	0	1	1	1	0	1
148	7	6	42	1	undetermined	NA	NA	NA	NA	0	1	1	0	0	0	0
149	18	23	414	3	undetermined	NA	NA	NA	NA	0	1	1	1	0	0	0
150	23	15	345	3	undetermined	NA	NA	NA	NA	0	0	1	0	0	0	0
151	4	12	48	1	undetermined	NA	NA	NA	NA	0	0	1	1	1	0	0
152	10	12	120	2	undetermined	NA	NA	NA	NA	0	0	1	0	0	0	0
153	6	12	72	2	undetermined	NA	NA	NA	NA	0	1	1	1	1	0	0
154	16	21	336	3	undetermined	NA	NA	NA	NA	0	1	1	1	1	0	0
155	10	29	290	3	undetermined	NA	NA	NA	NA	0	0	1	0	0	0	0
156	14	24	336	3	undetermined	NA	NA	NA	NA	0	0	1	0	1	0	0
157	9	13	117	2	undetermined	NA	NA	NA	NA	0	0	1	0	0	1	0
158	20	19	380	3	undetermined	NA	NA	NA	NA	0	1	1	0	0	0	0
159	9	14	126	2	undetermined	NA	NA	NA	NA	0	1	1	0	0	0	0
160	7	10	70	2	undetermined	NA	NA	NA	NA	0	1	1	0	0	0	0
161	7	9	63	2	undetermined	NA	NA	NA	NA	0	1	1	0	0	0	0
163	12	11	132	2	undetermined	NA	NA	NA	NA	0	0	1	0	0	0	0
165	14	13	182	3	undetermined	NA	NA	NA	NA	0	0	1	0	1	0	0
166	20	16	320	3	undetermined	NA	NA	NA	NA	0	0	1	0	0	0	0
167	16	17	272	3	undetermined	NA	NA	NA	NA	0	0	1	1	1	0	0
168	20	25	500	4	undetermined	NA	NA	NA	NA	0	1	1	0	0	0	0
169	19	13	247	3	undetermined	NA	NA	NA	NA	0	1	1	0	0	0	0
170	17	13	221	3	undetermined	NA	NA	NA	NA	0	1	1	0	1	0	0
171	13	23	299	3	undetermined	NA	NA	NA	NA	0	1	1	1	0	0	0
172	9	12	108	2	undetermined	NA	NA	NA	NA	0	1	1	0	0	0	0
173	13	17	221	3	undetermined	NA	NA	NA	NA	0	1	1	0	0	0	0
174	19	15	285	3	undetermined	NA	NA	NA	NA	0	0	1	0	0	0	0
175	9	17	153	3	undetermined	NA	NA	NA	NA	0	0	1	0	0	0	0
176	9	13	117	2	undetermined	NA	NA	NA	NA	0	1	1	0	0	0	0
177	16	11	176	3	undetermined	NA	NA	NA	NA	0	0	1	0	0	0	0
178	5	7	35	1	undetermined	NA	NA	NA	NA	0	0	1	1	0	0	0
179	13	11	143	2	undetermined	NA	NA	NA	NA	0	0	1	0	0	0	0
180	8	13	104	2	undetermined	NA	NA	NA	NA	0	0	1	0	0	0	0
181	11	10	110	2	undetermined	NA	NA	NA	NA	0	1	1	0	0	1	0
182	8	16	128	2	undetermined	NA	NA	NA	NA	0	1	1	0	0	0	0
183	10	9	90	2	undetermined	NA	NA	NA	NA	0	1	1	0	0	0	0
184	15	12	180	3	undetermined	NA	NA	NA	NA	0	0	1	1	0	0	0
185	6	10	60	2	undetermined	NA	NA	NA	NA	0	1	1	0	0	0	0
186	3	15	45	1	undetermined	NA	NA	NA	NA	0	0	1	0	0	0	0
187	4	9	36	1	undetermined	NA	NA	NA	NA	0	0	1	1	0	0	0
188	11	11	121	2	undetermined	NA	NA	NA	NA	0	1	1	0	0	0	0
189	10	6	60	2	undetermined	NA	NA	NA	NA	0	1	1	0	0	0	0
190	9	7	63	2	undetermined	NA	NA	NA	NA	0	0	1	0	1	0	0
191	5	13	65	2	undetermined	NA	NA	NA	NA	0	0	1	0	0	0	0
192	4	10	40	1	undetermined	NA	NA	NA	NA	0	0	1	0	0	0	0
193	5	12	60	2	undetermined	NA	NA	NA	NA	0	0	1	0	0	0	0
194	9	8	72	2	undetermined	NA	NA	NA	NA	0	0	1	0	0	0	0
195	6	6	36	1	undetermined	NA	NA	NA	NA	0	0	1	0	0	0	0
196	8	7	56	2	undetermined	NA	NA	NA	NA	0	1	1	0	0	0	0
197	20	22	440	3	undetermined	NA	NA	NA	NA	0	0	1	0	1	0	0
198	16	19	304	3	undetermined	NA	NA	NA	NA	0	0	1	1	1	0	1
199	11	8	88	2	undetermined	NA	NA	NA	NA	0	0	1	0	0	0	0
200	5	11	55	2	undetermined	NA	NA	NA	NA	0	0	1	0	0	0	0
201	8	10	80	2	undetermined	NA	NA	NA	NA	0	0	1	0	0	0	0
202	10	22	220	3	undetermined	NA	NA	NA	NA	0	0	1	1	0	0	0
203	6	9	54	2	undetermined	NA	NA	NA	NA	0	1	1	0	0	0	0
204	7	6	42	1	undetermined	NA	NA	NA	NA	0	0	1	0	0	0	0
205	9	11	99	2	undetermined	NA	NA	NA	NA	0	1	1	0	0	0	0
206	8	10	80	2	undetermined	NA	NA	NA	NA	0	0	1	0	0	0	0
207	4	10	40	1	undetermined	NA	NA	NA	NA	0	0	1	0	0	0	0
208	15	11	165	3	undetermined	NA	NA	NA	NA	0	0	1	0	0	0	0
209	6	14	84	2	undetermined	NA	NA	NA	NA	0	0	1	0	1	0	1
210	8	10	80	2	undetermined	NA	NA	NA	NA	0	0	1	0	0	0	0
211	9	12	108	2	undetermined	NA	NA	NA	NA	0	0	1	0	0	0	0
212	11	8	88	2	undetermined	NA	NA	NA	NA	0	0	1	0	0	0	0
213	4	11	44	1	undetermined	NA	NA	NA	NA	0	0	1	0	0	1	0
214	9	5	45	1	undetermined	NA	NA	NA	NA	0	0	1	1	1	0	0
215	12	10	120	2	undetermined	NA	NA	NA	NA	0	1	1	0	0	0	0
216	11	17	187	3	undetermined	NA	NA	NA	NA	0	0	1	0	0	0	0
217	5	10	50	1	undetermined	NA	NA	NA	NA	0	1	1	0	0	0	0
218	7	9	63	2	undetermined	NA	NA	NA	NA	0	0	1	1	0	0	0
219	9	9	81	2	undetermined	NA	NA	NA	NA	0	0	0	0	0	0	0
220	14	10	140	2	undetermined	NA	NA	NA	NA	0	0	1	1	1	0	0
224	30	19	570	4	undetermined	NA	NA	NA	NA	0	0	1	0	0	0	0
225	31	18	558	4	undetermined	NA	NA	NA	NA	0	0	1	0	0	0	0
226	5	19	95	2	undetermined	NA	NA	NA	NA	0	0	1	1	1	0	0
227	16	17	272	3	undetermined	NA	NA	NA	NA	0	1	1	0	0	0	0
228	22	18	396	3	undetermined	NA	NA	NA	NA	0	0	1	0	0	1	0
229	10	9	90	2	undetermined	NA	NA	NA	NA	0	1	1	0	0	0	0
230	9	20	180	3	undetermined	NA	NA	NA	NA	0	0	1	0	0	0	0
231	11	10	110	2	undetermined	NA	NA	NA	NA	0	0	1	0	1	0	0
232	8	14	112	2	undetermined	NA	NA	NA	NA	0	0	1	0	0	0	0
233	7	8	56	2	undetermined	NA	NA	NA	NA	0	1	1	0	0	0	0
234	16	8	128	2	undetermined	NA	NA	NA	NA	0	1	1	0	0	0	0
235	7	6	42	1	undetermined	NA	NA	NA	NA	0	0	1	0	0	0	0
236	14	10	140	2	undetermined	NA	NA	NA	NA	0	0	1	1	1	0	0
237	35	16	560	4	undetermined	NA	NA	NA	NA	0	0	1	0	0	0	0
238	47	24	1128	4	undetermined	NA	NA	NA	NA	0	0	1	0	0	0	0
239	35	17	595	4	undetermined	NA	NA	NA	NA	0	0	1	1	1	0	0
240	35	17	595	4	undetermined	NA	NA	NA	NA	0	0	1	0	0	0	0
241	29	17	493	4	undetermined	NA	NA	NA	NA	0	0	1	0	0	0	0
242	9	9	81	2	undetermined	NA	NA	NA	NA	0	0	1	1	1	0	0
243	6	7	42	1	undetermined	NA	NA	NA	NA	0	0	1	1	1	0	0
244	4	8	32	1	undetermined	NA	NA	NA	NA	0	1	1	0	0	0	0
245	25	13	325	3	undetermined	NA	NA	NA	NA	0	0	1	1	1	0	0
247	10	8	80	2	undetermined	NA	NA	NA	NA	0	0	1	1	1	0	0
248	11	5	55	2	undetermined	NA	NA	NA	NA	0	0	1	0	0	0	0
249	13	11	143	2	undetermined	NA	NA	NA	NA	0	0	1	0	1	0	0
250	39	18	702	4	undetermined	NA	NA	NA	NA	0	1	1	0	0	0	0
251	19	6	114	2	undetermined	NA	NA	NA	NA	0	0	1	0	0	0	0
252	10	10	100	2	undetermined	NA	NA	NA	NA	0	0	1	0	1	0	0
253	10	4	40	1	undetermined	NA	NA	NA	NA	0	1	1	0	0	0	0
254	6	6	36	1	undetermined	NA	NA	NA	NA	0	1	1	0	0	0	0
255	19	20	380	3	undetermined	NA	NA	NA	NA	0	0	1	0	1	0	0
256	6	10	60	2	undetermined	NA	NA	NA	NA	0	0	1	1	1	0	0
257	19	10	190	3	undetermined	NA	NA	NA	NA	0	0	1	0	0	1	0
258	13	12	156	3	undetermined	NA	NA	NA	NA	0	0	1	1	1	0	1
259	13	7	91	2	undetermined	NA	NA	NA	NA	0	0	1	0	0	0	0
260	18	19	342	3	undetermined	NA	NA	NA	NA	0	0	1	0	1	0	0
261	10	6	60	2	undetermined	NA	NA	NA	NA	0	0	1	0	0	0	0
262	12	11	132	2	undetermined	NA	NA	NA	NA	0	0	1	0	1	0	0
263	12	10	120	2	undetermined	NA	NA	NA	NA	0	1	1	0	1	0	0
264	15	4	60	2	undetermined	NA	NA	NA	NA	0	0	1	0	0	0	0
265	18	15	270	3	undetermined	NA	NA	NA	NA	0	0	1	0	1	0	0
266	16	9	144	2	undetermined	NA	NA	NA	NA	0	1	1	0	0	0	0
267	10	20	200	3	undetermined	NA	NA	NA	NA	0	0	1	0	0	0	0
268	15	18	270	3	undetermined	NA	NA	NA	NA	0	0	1	0	0	0	0
269	12	13	156	3	undetermined	NA	NA	NA	NA	0	0	1	0	0	0	0
270	5	27	135	2	undetermined	NA	NA	NA	NA	0	0	1	0	0	0	0
271	9	8	72	2	undetermined	NA	NA	NA	NA	0	1	1	0	0	0	0
272	12	9	108	2	undetermined	NA	NA	NA	NA	0	0	1	0	0	0	0
273	14	8	112	2	undetermined	NA	NA	NA	NA	0	0	1	0	0	0	0
274	13	14	182	3	undetermined	NA	NA	NA	NA	0	0	1	0	0	0	0
275	10	14	140	2	undetermined	NA	NA	NA	NA	0	0	1	0	0	0	0
276	15	10	150	2	undetermined	NA	NA	NA	NA	0	0	1	0	1	0	0
277	8	4	32	1	undetermined	NA	NA	NA	NA	0	1	1	0	0	0	0
278	22	21	462	4	undetermined	NA	NA	NA	NA	0	0	1	0	0	0	0
279	16	21	336	3	undetermined	NA	NA	NA	NA	0	0	1	0	0	0	0
280	30	10	300	3	undetermined	NA	NA	NA	NA	0	0	1	0	0	0	0
281	16	16	256	3	undetermined	NA	NA	NA	NA	0	0	1	0	1	0	0
282	22	17	374	3	undetermined	NA	NA	NA	NA	0	0	1	0	0	0	0
283	27	9	243	3	undetermined	NA	NA	NA	NA	0	0	1	0	0	0	0
284	20	16	320	3	undetermined	NA	NA	NA	NA	0	0	1	0	1	0	0
285	15	11	165	3	undetermined	NA	NA	NA	NA	0	0	1	0	1	0	0
286	12	13	156	3	undetermined	NA	NA	NA	NA	0	1	1	0	0	0	0
287	10	5	50	1	undetermined	NA	NA	NA	NA	0	0	1	0	0	0	0
288	11	9	99	2	undetermined	NA	NA	NA	NA	0	0	1	0	1	0	0
289	17	10	170	3	undetermined	NA	NA	NA	NA	0	0	1	0	0	0	1
290	9	10	90	2	undetermined	NA	NA	NA	NA	0	1	1	0	0	0	0
291	19	14	266	3	undetermined	NA	NA	NA	NA	0	1	1	0	0	0	0
292	20	18	360	3	undetermined	NA	NA	NA	NA	0	0	1	1	0	0	0
293	20	15	300	3	undetermined	NA	NA	NA	NA	0	0	1	1	1	0	0
294	6	7	42	1	undetermined	NA	NA	NA	NA	0	0	1	0	0	0	0
295	9	10	90	2	undetermined	NA	NA	NA	NA	0	0	1	0	1	0	0
296	8	8	64	2	undetermined	NA	NA	NA	NA	0	1	1	0	0	0	0
297	10	5	50	1	undetermined	NA	NA	NA	NA	0	0	1	0	0	0	0
298	15	9	135	2	undetermined	NA	NA	NA	NA	0	1	1	0	0	0	0
299	11	4	44	1	undetermined	NA	NA	NA	NA	0	1	1	0	0	0	0
300	7	4	28	1	undetermined	NA	NA	NA	NA	0	1	1	0	0	0	0
301	7	3	21	1	undetermined	NA	NA	NA	NA	0	1	1	0	0	0	0
302	13	9	117	2	undetermined	NA	NA	NA	NA	0	0	1	0	0	0	0
303	6	3	18	1	undetermined	NA	NA	NA	NA	0	0	1	0	0	0	1
304	12	5	60	2	undetermined	NA	NA	NA	NA	0	1	1	0	0	0	0
305	10	11	110	2	undetermined	NA	NA	NA	NA	0	1	1	0	0	0	0
306	30	22	660	4	undetermined	NA	NA	NA	NA	0	0	1	0	0	0	0
307	50	20	1000	4	undetermined	NA	NA	NA	NA	0	1	1	0	0	0	0
308	29	18	522	4	undetermined	NA	NA	NA	NA	0	1	1	0	0	0	0
309	21	14	294	3	undetermined	NA	NA	NA	NA	0	1	1	0	0	0	0
310	20	11	220	3	undetermined	NA	NA	NA	NA	0	1	1	0	0	0	0
311	20	23	460	4	undetermined	NA	NA	NA	NA	0	0	1	0	1	0	0
312	36	17	612	4	undetermined	NA	NA	NA	NA	0	0	1	1	1	0	0
313	26	14	364	3	undetermined	NA	NA	NA	NA	0	1	1	0	0	0	0
314	9	4	36	1	undetermined	NA	NA	NA	NA	0	0	1	0	0	0	0
315	7	5	35	1	undetermined	NA	NA	NA	NA	0	1	1	0	0	0	0
316	12	8	96	2	undetermined	NA	NA	NA	NA	0	0	1	1	0	0	0
317	16	12	192	3	undetermined	NA	NA	NA	NA	0	0	1	1	1	0	0
318	11	10	110	2	undetermined	NA	NA	NA	NA	0	0	1	0	0	0	0
319	28	11	308	3	undetermined	NA	NA	NA	NA	0	1	1	0	0	0	0
320	16	6	96	2	undetermined	NA	NA	NA	NA	0	0	1	0	0	0	0
322	15	15	225	3	undetermined	NA	NA	NA	NA	0	0	1	0	0	0	0
323	20	12	240	3	undetermined	NA	NA	NA	NA	0	1	1	0	0	0	0
324	25	9	225	3	undetermined	NA	NA	NA	NA	0	1	1	0	0	0	0
325	5	18	90	2	undetermined	NA	NA	NA	NA	0	0	1	0	0	0	0
326	9	13	117	2	undetermined	NA	NA	NA	NA	0	0	1	0	0	0	0
327	13	11	143	2	undetermined	NA	NA	NA	NA	0	1	1	1	1	0	0
328	14	8	112	2	undetermined	NA	NA	NA	NA	0	1	1	0	0	0	0
329	13	12	156	3	undetermined	NA	NA	NA	NA	0	0	1	0	0	0	0
330	16	10	160	3	undetermined	NA	NA	NA	NA	0	0	1	0	0	0	0
331	13	12	156	3	undetermined	NA	NA	NA	NA	0	1	1	0	0	0	0
332	22	13	286	3	undetermined	NA	NA	NA	NA	0	1	1	0	0	0	0
333	10	8	80	2	undetermined	NA	NA	NA	NA	0	0	1	0	1	0	0
334	10	6	60	2	undetermined	NA	NA	NA	NA	0	0	1	0	0	0	0
335	11	4	44	1	undetermined	NA	NA	NA	NA	0	1	1	0	0	0	0
336	19	31	589	4	undetermined	NA	NA	NA	NA	0	0	1	0	0	0	1
337	18	12	216	3	undetermined	NA	NA	NA	NA	0	1	1	0	0	0	0
338	17	15	255	3	undetermined	NA	NA	NA	NA	0	1	1	0	0	0	0
339	10	13	130	2	undetermined	NA	NA	NA	NA	0	1	1	0	0	0	1
340	10	10	100	2	undetermined	NA	NA	NA	NA	0	0	1	0	0	0	0
341	12	15	180	3	undetermined	NA	NA	NA	NA	0	1	1	0	0	0	0
342	12	10	120	2	undetermined	NA	NA	NA	NA	0	0	1	0	0	0	0
343	13	9	117	2	undetermined	NA	NA	NA	NA	0	1	1	0	0	0	0
344	6	10	60	2	undetermined	NA	NA	NA	NA	0	0	1	0	0	0	0
345	7	10	70	2	undetermined	NA	NA	NA	NA	0	0	1	0	0	0	0
346	7	5	35	1	undetermined	NA	NA	NA	NA	0	0	1	0	0	0	0
347	7	6	42	1	undetermined	NA	NA	NA	NA	0	1	1	0	0	0	0
348	7	5	35	1	undetermined	NA	NA	NA	NA	0	0	1	0	0	0	1
349	12	10	120	2	undetermined	NA	NA	NA	NA	0	1	1	0	0	0	0
350	16	14	224	3	undetermined	NA	NA	NA	NA	0	0	1	1	0	0	0
351	13	13	169	3	undetermined	NA	NA	NA	NA	0	0	1	0	0	0	0
352	13	6	78	2	undetermined	NA	NA	NA	NA	0	0	1	0	0	0	0
353	18	13	234	3	undetermined	NA	NA	NA	NA	0	1	1	1	0	0	0
355	14	19	266	3	undetermined	NA	NA	NA	NA	0	0	1	0	0	0	0
356	10	10	100	2	undetermined	NA	NA	NA	NA	0	1	1	0	0	0	0
357	9	16	144	2	undetermined	NA	NA	NA	NA	0	0	1	0	0	0	0
358	13	9	117	2	undetermined	NA	NA	NA	NA	0	1	1	0	0	0	0
360	20	8	160	3	undetermined	NA	NA	NA	NA	0	1	1	0	0	0	0
361	9	7	63	2	undetermined	NA	NA	NA	NA	0	0	0	0	0	0	0
362	9	9	81	2	undetermined	NA	NA	NA	NA	0	0	1	0	0	0	0
363	10	14	140	2	undetermined	NA	NA	NA	NA	0	0	1	0	0	0	0
364	8	4	32	1	undetermined	NA	NA	NA	NA	0	0	1	0	0	0	0
365	10	12	120	2	undetermined	NA	NA	NA	NA	0	1	1	0	0	0	0
366	8	6	48	1	undetermined	NA	NA	NA	NA	0	0	1	0	0	0	0
367	10	6	60	2	undetermined	NA	NA	NA	NA	0	0	1	0	0	0	0
368	15	2	30	1	undetermined	NA	NA	NA	NA	0	1	1	0	0	0	0
369	15	12	180	3	undetermined	NA	NA	NA	NA	0	1	1	0	0	0	0
370	15	15	225	3	undetermined	NA	NA	NA	NA	0	1	1	0	1	0	0
372	19	28	532	4	undetermined	NA	NA	NA	NA	0	1	1	1	1	0	0
373	28	13	364	3	undetermined	NA	NA	NA	NA	0	1	1	0	0	0	1
374	22	12	264	3	undetermined	NA	NA	NA	NA	0	1	1	0	0	0	0
375	7	9	63	2	undetermined	NA	NA	NA	NA	0	1	1	0	0	0	0
376	16	11	176	3	undetermined	NA	NA	NA	NA	0	1	1	0	0	0	0
377	10	5	50	1	undetermined	NA	NA	NA	NA	0	0	1	0	0	0	0
378	11	11	121	2	undetermined	NA	NA	NA	NA	0	1	1	0	0	0	0
379	9	17	153	3	undetermined	NA	NA	NA	NA	0	1	1	0	0	0	0
380	10	10	100	2	undetermined	NA	NA	NA	NA	0	1	1	0	0	0	0
382	17	21	357	3	undetermined	NA	NA	NA	NA	0	1	1	0	0	0	0
383	14	24	336	3	undetermined	NA	NA	NA	NA	0	0	1	0	0	0	0
384	18	18	324	3	undetermined	NA	NA	NA	NA	0	1	1	0	1	0	0
385	9	13	117	2	undetermined	NA	NA	NA	NA	0	1	1	0	0	0	0
386	13	6	78	2	undetermined	NA	NA	NA	NA	0	0	1	0	0	0	0
387	6	7	42	1	undetermined	NA	NA	NA	NA	0	1	1	0	0	0	0
388	5	7	35	1	undetermined	NA	NA	NA	NA	0	1	1	0	0	0	0
389	8	7	56	2	undetermined	NA	NA	NA	NA	0	1	1	0	0	0	0
390	5	4	20	1	undetermined	NA	NA	NA	NA	0	1	1	0	0	0	0
391	4	3	12	1	undetermined	NA	NA	NA	NA	0	0	1	0	0	0	0
392	13	5	65	2	undetermined	NA	NA	NA	NA	0	1	1	0	0	0	0
393	5	4	20	1	undetermined	NA	NA	NA	NA	0	1	1	0	0	0	0
394	4	3	12	1	undetermined	NA	NA	NA	NA	0	1	1	0	0	0	0
395	4	4	16	1	undetermined	NA	NA	NA	NA	0	1	1	0	0	0	0
396	6	5	30	1	undetermined	NA	NA	NA	NA	0	1	1	0	0	0	0
397	3	5	15	1	undetermined	NA	NA	NA	NA	0	1	1	0	0	0	0
398	9	24	216	3	undetermined	NA	NA	NA	NA	0	0	1	1	1	0	0
399	21	13	273	3	undetermined	NA	NA	NA	NA	0	1	1	0	0	0	0
400	3	5	15	1	undetermined	NA	NA	NA	NA	0	1	1	0	0	0	0
401	10	11	110	2	undetermined	NA	NA	NA	NA	0	1	1	0	0	0	0
402	12	12	144	2	undetermined	NA	NA	NA	NA	0	1	1	0	0	0	0
403	11	11	121	2	undetermined	NA	NA	NA	NA	0	1	1	0	0	0	1
404	14	9	126	2	undetermined	NA	NA	NA	NA	0	0	1	0	0	0	0
405	17	10	170	3	undetermined	NA	NA	NA	NA	0	1	1	0	0	0	0
406	13	8	104	2	undetermined	NA	NA	NA	NA	0	1	1	0	0	0	0
407	11	10	110	2	undetermined	NA	NA	NA	NA	0	1	1	0	0	0	0
408	10	11	110	2	undetermined	NA	NA	NA	NA	0	1	1	0	0	0	0
409	12	12	144	2	undetermined	NA	NA	NA	NA	0	1	1	0	0	0	0
410	11	11	121	2	undetermined	NA	NA	NA	NA	0	1	1	0	0	0	1
411	14	9	126	2	undetermined	NA	NA	NA	NA	0	0	1	0	0	0	0
412	17	10	170	3	undetermined	NA	NA	NA	NA	0	1	1	0	0	0	0
413	13	8	104	2	undetermined	NA	NA	NA	NA	0	1	1	0	0	0	0
414	11	10	110	2	undetermined	NA	NA	NA	NA	0	1	1	0	0	0	0
415	13	19	247	3	undetermined	NA	NA	NA	NA	0	0	1	0	0	0	0
416	9	11	99	2	undetermined	NA	NA	NA	NA	0	0	1	0	0	0	0
417	31	11	341	3	undetermined	NA	NA	NA	NA	0	0	1	0	0	0	0
418	11	5	55	2	undetermined	NA	NA	NA	NA	0	1	1	0	0	0	0
419	10	8	80	2	undetermined	NA	NA	NA	NA	0	1	1	0	0	0	0
420	17	12	204	3	undetermined	NA	NA	NA	NA	0	1	1	0	0	0	0
422	11	8	88	2	undetermined	NA	NA	NA	NA	0	0	1	0	0	0	0
423	13	7	91	2	undetermined	NA	NA	NA	NA	0	1	1	0	0	0	0
424	8	5	40	1	undetermined	NA	NA	NA	NA	0	0	1	0	0	0	0
425	15	13	195	3	undetermined	NA	NA	NA	NA	0	1	1	0	0	0	0
426	10	9	90	2	undetermined	NA	NA	NA	NA	0	1	1	0	0	0	0
427	8	4	32	1	undetermined	NA	NA	NA	NA	0	0	1	0	0	0	0
428	25	15	375	3	undetermined	NA	NA	NA	NA	0	1	1	0	0	0	0
429	9	20	180	3	undetermined	NA	NA	NA	NA	0	0	1	0	0	0	0
430	16	12	192	3	undetermined	NA	NA	NA	NA	0	1	1	0	0	0	0
431	17	12	204	3	undetermined	NA	NA	NA	NA	0	1	1	0	0	0	0
432	15	4	60	2	undetermined	NA	NA	NA	NA	0	1	1	0	0	0	0
433	8	6	48	1	undetermined	NA	NA	NA	NA	0	1	1	0	0	0	0
434	9	8	72	2	undetermined	NA	NA	NA	NA	0	0	1	0	0	0	0
435	14	4	56	2	undetermined	NA	NA	NA	NA	0	1	1	0	0	0	0
436	13	8	104	2	undetermined	NA	NA	NA	NA	0	1	1	0	0	0	0
437	33	19	627	4	undetermined	NA	NA	NA	NA	0	1	1	0	0	0	0
438	25	17	425	3	undetermined	NA	NA	NA	NA	0	0	1	0	0	0	0
439	19	7	133	2	undetermined	NA	NA	NA	NA	0	1	1	0	0	0	0
440	11	13	143	2	undetermined	NA	NA	NA	NA	0	0	1	0	0	0	1
441	11	9	99	2	undetermined	NA	NA	NA	NA	0	1	1	0	0	0	0
442	18	8	144	2	undetermined	NA	NA	NA	NA	0	1	1	0	0	0	0
443	16	14	224	3	undetermined	NA	NA	NA	NA	0	1	1	0	1	0	0
444	13	12	156	3	undetermined	NA	NA	NA	NA	0	0	1	1	1	0	0
445	8	3	24	1	undetermined	NA	NA	NA	NA	0	0	1	1	0	0	0
446	14	15	210	3	undetermined	NA	NA	NA	NA	0	0	1	0	0	0	0
447	19	20	380	3	undetermined	NA	NA	NA	NA	0	0	1	0	0	0	0
448	19	10	190	3	undetermined	NA	NA	NA	NA	0	1	1	0	0	0	0
449	9	7	63	2	undetermined	NA	NA	NA	NA	0	0	1	0	0	0	0
450	11	11	121	2	undetermined	NA	NA	NA	NA	0	0	1	0	0	0	0
451	14	7	98	2	undetermined	NA	NA	NA	NA	0	1	1	0	0	0	0
452	8	9	72	2	undetermined	NA	NA	NA	NA	0	0	1	0	0	0	0
453	8	5	40	1	undetermined	NA	NA	NA	NA	0	1	1	0	0	0	0
454	20	9	180	3	undetermined	NA	NA	NA	NA	0	1	1	0	0	0	0
455	17	6	102	2	undetermined	NA	NA	NA	NA	0	1	1	0	0	0	0
457	25	11	275	3	undetermined	NA	NA	NA	NA	0	0	1	1	0	0	0
458	23	15	345	3	undetermined	NA	NA	NA	NA	0	1	1	0	0	0	0
459	19	15	285	3	undetermined	NA	NA	NA	NA	0	0	1	0	0	0	0
460	12	11	132	2	undetermined	NA	NA	NA	NA	0	0	1	0	0	0	0
461	13	8	104	2	undetermined	NA	NA	NA	NA	0	0	1	1	1	0	0
462	25	10	250	3	undetermined	NA	NA	NA	NA	0	1	1	0	0	0	0
463	12	11	132	2	undetermined	NA	NA	NA	NA	0	1	1	0	0	0	0
464	4	10	40	1	undetermined	NA	NA	NA	NA	0	0	1	0	0	0	0
465	15	10	150	2	undetermined	NA	NA	NA	NA	0	1	1	0	0	0	0
466	13	8	104	2	undetermined	NA	NA	NA	NA	0	1	1	0	0	0	0
467	10	9	90	2	undetermined	NA	NA	NA	NA	0	1	1	0	0	0	0
468	11	8	88	2	undetermined	NA	NA	NA	NA	0	1	1	0	0	0	0
469	12	4	48	1	undetermined	NA	NA	NA	NA	0	1	1	0	0	0	0
470	16	17	272	3	undetermined	NA	NA	NA	NA	0	1	1	0	0	0	0
471	9	7	63	2	undetermined	NA	NA	NA	NA	0	1	1	0	0	0	0
472	17	12	204	3	undetermined	NA	NA	NA	NA	0	0	1	0	0	0	0
473	10	5	50	1	undetermined	NA	NA	NA	NA	0	0	1	0	0	0	0
474	9	3	27	1	undetermined	NA	NA	NA	NA	0	0	1	1	1	0	0
475	10	5	50	1	undetermined	NA	NA	NA	NA	0	1	1	0	0	0	0
476	11	5	55	2	undetermined	NA	NA	NA	NA	0	1	1	0	0	0	0
477	9	5	45	1	undetermined	NA	NA	NA	NA	0	1	1	0	0	0	0
478	6	5	30	1	undetermined	NA	NA	NA	NA	0	1	1	0	0	0	0
479	11	6	66	2	undetermined	NA	NA	NA	NA	0	1	1	0	0	0	0
480	26	11	286	3	undetermined	NA	NA	NA	NA	0	1	1	0	0	0	0
481	21	13	273	3	undetermined	NA	NA	NA	NA	0	1	1	0	0	0	0
482	25	13	325	3	undetermined	NA	NA	NA	NA	0	0	1	0	0	0	0
483	27	6	162	3	undetermined	NA	NA	NA	NA	1	1	1	0	0	0	0
484	9	7	63	2	undetermined	NA	NA	NA	NA	1	0	1	0	0	0	0
485	14	5	70	2	undetermined	NA	NA	NA	NA	0	0	1	0	0	0	0
486	25	7	175	3	undetermined	NA	NA	NA	NA	0	0	1	0	0	0	0
487	20	13	260	3	undetermined	NA	NA	NA	NA	0	0	1	0	1	0	0
488	14	16	224	3	undetermined	NA	NA	NA	NA	0	1	1	0	0	0	0
489	16	9	144	2	undetermined	NA	NA	NA	NA	0	0	1	1	1	0	0
490	10	5	50	1	undetermined	NA	NA	NA	NA	0	1	1	0	0	0	0
491	17	8	136	2	undetermined	NA	NA	NA	NA	0	0	1	0	0	0	0
492	12	4	48	1	undetermined	NA	NA	NA	NA	0	1	1	0	0	0	0
493	7	8	56	2	undetermined	NA	NA	NA	NA	0	0	1	0	0	0	0
494	10	5	50	1	undetermined	NA	NA	NA	NA	0	0	1	0	0	0	0
495	12	10	120	2	undetermined	NA	NA	NA	NA	0	0	1	0	0	0	0
496	14	11	154	3	undetermined	NA	NA	NA	NA	0	1	1	0	0	0	0
497	11	12	132	2	undetermined	NA	NA	NA	NA	0	0	1	0	0	0	0
498	14	9	126	2	undetermined	NA	NA	NA	NA	0	0	1	0	0	0	0
499	15	11	165	3	undetermined	NA	NA	NA	NA	0	1	1	0	0	0	0
500	18	17	306	3	undetermined	NA	NA	NA	NA	0	0	1	0	0	0	0
501	14	13	182	3	undetermined	NA	NA	NA	NA	0	1	1	0	0	0	0
502	13	8	104	2	undetermined	NA	NA	NA	NA	0	1	1	0	0	0	0
503	9	11	99	2	undetermined	NA	NA	NA	NA	0	1	1	0	0	1	0
504	20	7	140	2	undetermined	NA	NA	NA	NA	0	1	1	0	0	0	0
505	19	16	304	3	undetermined	NA	NA	NA	NA	0	1	1	0	0	0	0
507	20	11	220	3	undetermined	NA	NA	NA	NA	0	1	1	0	0	0	0
508	15	9	135	2	undetermined	NA	NA	NA	NA	0	1	1	0	0	0	0
509	10	7	70	2	undetermined	NA	NA	NA	NA	0	1	1	0	0	0	0
510	17	10	170	3	undetermined	NA	NA	NA	NA	0	1	1	0	0	0	0
511	12	7	84	2	undetermined	NA	NA	NA	NA	0	0	1	1	1	0	0
512	16	12	192	3	undetermined	NA	NA	NA	NA	0	1	1	0	0	0	0
513	9	4	36	1	undetermined	NA	NA	NA	NA	0	0	1	0	0	0	0
514	8	7	56	2	undetermined	NA	NA	NA	NA	0	0	1	0	0	0	0
515	8	8	64	2	undetermined	NA	NA	NA	NA	0	1	1	0	0	0	0
516	5	5	25	1	undetermined	NA	NA	NA	NA	0	1	1	0	0	0	0
517	8	5	40	1	undetermined	NA	NA	NA	NA	0	0	1	1	1	0	0
518	9	5	45	1	undetermined	NA	NA	NA	NA	0	0	1	0	0	0	0
520	8	10	80	2	undetermined	NA	NA	NA	NA	0	0	1	1	1	0	0
521	17	9	153	3	undetermined	NA	NA	NA	NA	0	1	1	0	0	0	0
522	10	6	60	2	undetermined	NA	NA	NA	NA	0	1	1	0	0	0	0
523	17	6	102	2	undetermined	NA	NA	NA	NA	0	1	1	0	0	0	0
524	10	8	80	2	undetermined	NA	NA	NA	NA	0	0	1	0	1	0	0
525	6	5	30	1	undetermined	NA	NA	NA	NA	0	0	1	1	1	0	0
526	14	11	154	3	undetermined	NA	NA	NA	NA	0	1	1	0	0	0	0
527	13	10	130	2	undetermined	NA	NA	NA	NA	0	1	1	0	0	0	0
528	11	10	110	2	undetermined	NA	NA	NA	NA	0	0	0	0	0	0	0
529	14	11	154	3	undetermined	NA	NA	NA	NA	0	1	1	0	0	0	0
530	12	12	144	2	undetermined	NA	NA	NA	NA	0	1	1	0	0	0	0
531	13	8	104	2	undetermined	NA	NA	NA	NA	0	1	1	0	0	0	0
532	18	10	180	3	undetermined	NA	NA	NA	NA	0	0	1	0	0	0	0
533	12	7	84	2	undetermined	NA	NA	NA	NA	0	0	1	0	0	0	0
534	12	7	84	2	undetermined	NA	NA	NA	NA	0	1	1	0	0	0	0
535	9	7	63	2	undetermined	NA	NA	NA	NA	0	1	1	0	0	0	0
536	6	6	36	1	undetermined	NA	NA	NA	NA	0	0	1	0	0	0	0
537	10	6	60	2	undetermined	NA	NA	NA	NA	1	1	1	0	0	0	0
538	11	3	33	1	undetermined	NA	NA	NA	NA	0	1	1	0	0	0	0
539	10	4	40	1	undetermined	NA	NA	NA	NA	0	0	1	0	0	0	0
540	8	6	48	1	undetermined	NA	NA	NA	NA	0	1	1	0	0	0	0
541	7	7	49	1	undetermined	NA	NA	NA	NA	0	0	1	0	0	0	0
542	6	7	42	1	undetermined	NA	NA	NA	NA	0	0	1	0	0	0	0
543	8	8	64	2	undetermined	NA	NA	NA	NA	0	0	1	0	0	0	0
544	5	3	15	1	undetermined	NA	NA	NA	NA	0	0	1	0	0	0	0
545	8	5	40	1	undetermined	NA	NA	NA	NA	0	0	1	0	0	0	0
546	5	5	25	1	undetermined	NA	NA	NA	NA	0	1	1	0	0	0	0
547	15	9	135	2	undetermined	NA	NA	NA	NA	0	1	1	0	0	0	0
548	24	12	288	3	undetermined	NA	NA	NA	NA	0	1	1	0	0	0	0
549	19	6	114	2	undetermined	NA	NA	NA	NA	0	0	1	0	0	0	0
551	26	13	338	3	undetermined	NA	NA	NA	NA	0	1	1	0	0	0	0
552	10	9	90	2	undetermined	NA	NA	NA	NA	0	0	1	0	0	0	0
553	10	10	100	2	undetermined	NA	NA	NA	NA	0	0	1	0	0	0	0
554	12	10	120	2	undetermined	NA	NA	NA	NA	0	1	1	0	0	0	0
555	11	11	121	2	undetermined	NA	NA	NA	NA	0	0	1	0	0	0	0
556	8	5	40	1	undetermined	NA	NA	NA	NA	0	0	1	0	0	0	0
557	12	8	96	2	undetermined	NA	NA	NA	NA	0	0	1	0	0	0	0
559	10	7	70	2	undetermined	NA	NA	NA	NA	0	1	1	0	0	0	0
560	10	8	80	2	undetermined	NA	NA	NA	NA	0	0	1	0	0	0	0
561	38	26	988	4	undetermined	NA	NA	NA	NA	0	1	1	0	0	0	0
562	36	13	468	4	undetermined	NA	NA	NA	NA	0	1	1	0	0	0	0
563	8	7	56	2	undetermined	NA	NA	NA	NA	0	1	1	0	0	0	0
564	7	8	56	2	undetermined	NA	NA	NA	NA	0	1	1	0	0	0	0
565	12	7	84	2	undetermined	NA	NA	NA	NA	0	1	1	0	0	0	0
566	6	4	24	1	undetermined	NA	NA	NA	NA	0	1	1	0	0	0	0
567	5	3	15	1	undetermined	NA	NA	NA	NA	0	1	1	0	0	0	0
568	8	4	32	1	undetermined	NA	NA	NA	NA	0	1	1	0	0	0	0
569	4	1	4	1	undetermined	NA	NA	NA	NA	0	1	1	0	0	0	0
570	7	2	14	1	undetermined	NA	NA	NA	NA	0	1	1	0	0	0	0
571	4	2	8	1	undetermined	NA	NA	NA	NA	0	1	1	0	0	0	0
572	3	1	3	1	undetermined	NA	NA	NA	NA	0	1	1	0	0	0	0
573	5	1	5	1	undetermined	NA	NA	NA	NA	0	0	1	0	0	0	0
574	5	2	10	1	undetermined	NA	NA	NA	NA	0	1	1	0	0	0	0
575	6	3	18	1	undetermined	NA	NA	NA	NA	0	1	1	0	0	0	0
576	10	1	10	1	undetermined	NA	NA	NA	NA	0	1	1	0	0	0	0
577	5	1	5	1	undetermined	NA	NA	NA	NA	0	1	1	0	0	0	0
578	3	2	6	1	undetermined	NA	NA	NA	NA	0	0	1	0	0	0	0
579	12	11	132	2	undetermined	NA	NA	NA	NA	0	1	1	0	0	0	0
580	3	3	9	1	undetermined	NA	NA	NA	NA	0	0	1	0	0	0	0
581	5	6	30	1	undetermined	NA	NA	NA	NA	0	1	1	0	0	0	0
582	4	1	4	1	undetermined	NA	NA	NA	NA	0	1	1	0	0	0	0
583	5	1	5	1	undetermined	NA	NA	NA	NA	0	1	1	0	0	0	0
584	8	1	8	1	undetermined	NA	NA	NA	NA	0	1	1	0	0	0	0
585	4	2	8	1	undetermined	NA	NA	NA	NA	0	0	1	0	0	0	0
586	6	3	18	1	undetermined	NA	NA	NA	NA	0	0	1	0	0	0	0
587	4	1	4	1	undetermined	NA	NA	NA	NA	0	1	1	0	0	0	0
588	8	6	48	1	undetermined	NA	NA	NA	NA	0	1	1	0	0	0	0
589	4	4	16	1	undetermined	NA	NA	NA	NA	0	1	1	0	0	0	0
590	4	4	16	1	undetermined	NA	NA	NA	NA	0	0	1	0	0	0	0
591	3	1	3	1	undetermined	NA	NA	NA	NA	0	0	1	0	0	0	0
592	2	1	2	1	undetermined	NA	NA	NA	NA	0	1	1	0	0	0	0
593	38	29	1102	4	undetermined	NA	NA	NA	NA	0	1	1	0	0	0	0
594	6	4	24	1	undetermined	NA	NA	NA	NA	0	0	1	0	0	0	0
595	29	4	116	2	undetermined	NA	NA	NA	NA	0	1	1	0	0	0	0
596	31	15	465	4	undetermined	NA	NA	NA	NA	0	1	1	0	0	0	0
597	30	12	360	3	undetermined	NA	NA	NA	NA	0	0	1	0	0	0	0
599	3	4	12	1	undetermined	NA	NA	NA	NA	0	1	1	0	0	0	0
600	21	15	315	3	undetermined	NA	NA	NA	NA	0	1	1	0	0	0	0
601	16	12	192	3	undetermined	NA	NA	NA	NA	0	1	1	0	0	0	0
602	3	5	15	1	undetermined	NA	NA	NA	NA	0	0	1	0	0	0	0
603	4	1	4	1	undetermined	NA	NA	NA	NA	0	0	1	0	0	0	0
604	3	3	9	1	undetermined	NA	NA	NA	NA	0	1	1	0	0	0	0
605	3	2	6	1	undetermined	NA	NA	NA	NA	0	1	1	0	0	0	0
606	2	2	4	1	undetermined	NA	NA	NA	NA	0	1	1	0	0	0	0
607	18	17	306	3	undetermined	NA	NA	NA	NA	0	1	1	0	0	0	0
608	16	6	96	2	undetermined	NA	NA	NA	NA	0	0	1	0	0	0	0
609	4	2	8	1	undetermined	NA	NA	NA	NA	0	1	1	0	0	0	0
610	7	1	7	1	undetermined	NA	NA	NA	NA	0	0	1	0	0	0	0
611	2	1	2	1	undetermined	NA	NA	NA	NA	0	0	1	0	0	0	0
612	40	37	1480	5	undetermined	NA	NA	NA	NA	0	1	1	0	0	0	0
613	49	33	1617	5	undetermined	NA	NA	NA	NA	0	1	1	0	0	0	0
614	53	22	1166	4	undetermined	NA	NA	NA	NA	0	0	1	0	0	0	0
615	31	27	837	4	undetermined	NA	NA	NA	NA	0	1	1	0	0	0	0
616	15	2	30	1	undetermined	NA	NA	NA	NA	0	0	1	0	0	0	0
617	4	3	12	1	undetermined	NA	NA	NA	NA	0	0	1	0	0	0	0
618	2	5	10	1	undetermined	NA	NA	NA	NA	0	0	1	0	0	0	0
619	3	1	3	1	undetermined	NA	NA	NA	NA	0	0	1	0	0	0	0
620	1	1	1	1	undetermined	NA	NA	NA	NA	0	1	1	0	0	0	0
621	4	3	12	1	undetermined	NA	NA	NA	NA	0	1	1	0	0	0	0
622	4	1	4	1	undetermined	NA	NA	NA	NA	0	1	1	0	0	0	0
623	4	2	8	1	undetermined	NA	NA	NA	NA	0	0	1	0	0	0	0
624	10	2	20	1	undetermined	NA	NA	NA	NA	0	0	1	0	0	0	0
625	4	3	12	1	undetermined	NA	NA	NA	NA	0	0	1	0	0	0	0
626	2	2	4	1	undetermined	NA	NA	NA	NA	0	1	1	0	0	0	0
627	3	2	6	1	undetermined	NA	NA	NA	NA	0	1	1	0	0	0	0
628	4	2	8	1	undetermined	NA	NA	NA	NA	0	1	1	0	0	0	0
629	1	1	1	1	undetermined	NA	NA	NA	NA	0	1	1	0	0	0	0
630	3	1	3	1	undetermined	NA	NA	NA	NA	0	0	1	0	0	0	0
631	34	20	680	4	undetermined	NA	NA	NA	NA	0	1	1	0	0	0	0
632	41	9	369	3	undetermined	NA	NA	NA	NA	0	0	1	0	0	0	0
633	15	6	90	2	undetermined	NA	NA	NA	NA	0	0	1	0	0	0	0
634	6	3	18	1	undetermined	NA	NA	NA	NA	0	0	1	0	0	0	0
635	7	2	14	1	undetermined	NA	NA	NA	NA	1	1	1	0	0	0	0
636	3	1	3	1	undetermined	NA	NA	NA	NA	0	1	1	0	0	0	0
637	4	2	8	1	undetermined	NA	NA	NA	NA	0	1	1	0	0	0	0
638	5	1	5	1	undetermined	NA	NA	NA	NA	0	0	1	0	0	0	0
639	1	1	1	1	undetermined	NA	NA	NA	NA	0	1	1	0	0	0	0
640	27	5	135	2	undetermined	NA	NA	NA	NA	0	1	1	0	0	0	0
641	31	25	775	4	undetermined	NA	NA	NA	NA	0	1	1	0	0	0	0
642	40	14	560	4	undetermined	NA	NA	NA	NA	0	0	1	0	0	0	0
643	18	8	144	2	undetermined	NA	NA	NA	NA	0	0	1	0	1	0	0
644	6	3	18	1	undetermined	NA	NA	NA	NA	0	1	1	0	0	0	0
645	5	2	10	1	undetermined	NA	NA	NA	NA	0	0	1	0	0	0	0
646	6	1	6	1	undetermined	NA	NA	NA	NA	0	1	1	0	0	0	0
647	1	1	1	1	undetermined	NA	NA	NA	NA	0	0	1	0	0	0	0
648	1	1	1	1	undetermined	NA	NA	NA	NA	0	0	1	0	0	0	0
649	1	1	1	1	undetermined	NA	NA	NA	NA	0	1	1	0	0	0	0
650	1	1	1	1	undetermined	NA	NA	NA	NA	0	1	1	0	0	0	0
651	1	1	1	1	undetermined	NA	NA	NA	NA	0	1	1	0	0	0	0
652	30	17	510	4	undetermined	NA	NA	NA	NA	0	1	1	0	0	0	0
653	36	21	756	4	undetermined	NA	NA	NA	NA	0	1	1	0	0	0	0
654	5	2	10	1	undetermined	NA	NA	NA	NA	0	0	1	0	0	0	0
655	4	5	20	1	undetermined	NA	NA	NA	NA	0	1	1	0	0	0	0
656	2	1	2	1	undetermined	NA	NA	NA	NA	0	1	1	0	0	0	0
657	1	1	1	1	undetermined	NA	NA	NA	NA	0	0	1	0	0	0	0
658	5	2	10	1	undetermined	NA	NA	NA	NA	0	0	1	0	1	0	0
659	5	3	15	1	undetermined	NA	NA	NA	NA	0	1	1	0	0	0	0
660	3	2	6	1	undetermined	NA	NA	NA	NA	0	1	1	0	0	0	0
661	1	1	1	1	undetermined	NA	NA	NA	NA	0	1	1	0	0	0	0
662	21	17	357	3	Glycymeris	1	1	2	0	0	0	1	1	0	0	0
663	25	22	550	4	Glycymeris	1	1	2	0	0	0	1	1	0	1	0
664	20	21	420	3	Glycymeris	1	1	2	0	0	0	1	0	0	0	0
665	27	19	513	4	Glycymeris	1	1	2	0	0	1	0	0	0	0	0
666	18	20	360	3	Glycymeris	1	1	2	0	0	0	1	0	0	0	0
667	13	15	195	3	Glycymeris	1	1	2	0	0	1	1	0	0	0	0
668	10	14	140	2	Glycymeris	1	1	2	0	0	1	1	0	0	0	0
669	20	23	460	4	Glycymeris	1	1	2	0	0	1	1	1	1	0	0
670	14	13	182	3	Glycymeris	1	1	2	0	0	1	1	0	1	0	0
671	11	9	99	2	Glycymeris	1	1	2	0	0	0	0	0	0	0	1
672	24	22	528	4	Glycymeris	1	1	2	0	0	0	0	1	0	1	0
673	25	23	575	4	Glycymeris	1	1	2	0	0	1	1	0	0	0	0
674	37	28	1036	4	Glycymeris	1	1	2	0	0	0	1	0	0	0	0
675	37	28	1036	4	Glycymeris	1	1	2	0	0	1	1	0	0	0	0
676	28	23	644	4	Glycymeris	1	1	2	0	0	1	0	0	1	0	0
677	20	12	240	3	Glycymeris	1	1	2	0	0	0	1	1	0	0	0
678	9	15	135	2	Glycymeris	1	1	2	0	0	0	1	1	1	0	0
679	15	14	210	3	Glycymeris	1	1	2	0	0	1	1	0	0	0	0
680	19	17	323	3	Glycymeris	1	1	2	0	0	0	1	0	1	0	0
681	20	17	340	3	Glycymeris	1	1	2	0	0	1	1	0	0	0	0
682	23	21	483	4	Glycymeris	1	1	2	0	0	1	1	0	0	0	0
683	13	11	143	2	Glycymeris	1	1	2	0	0	1	0	0	0	0	0
684	33	23	759	4	Glycymeris	1	1	2	0	0	1	1	0	0	0	0
685	23	21	483	4	Glycymeris	1	1	2	0	0	1	1	0	0	0	0
686	31	26	806	4	Glycymeris	1	1	2	0	0	1	1	0	0	0	0
687	18	15	270	3	Glycymeris	1	1	2	0	0	1	1	0	0	0	0
688	27	24	648	4	Glycymeris	1	1	2	0	0	1	0	0	0	0	0
689	20	17	340	3	Glycymeris	1	1	2	0	0	1	0	0	0	0	0
690	29	25	725	4	Glycymeris	1	1	2	0	0	1	1	0	0	0	0
691	29	27	783	4	Glycymeris	1	1	2	0	0	1	0	0	1	0	0
692	20	17	340	3	Glycymeris	1	1	2	0	0	1	0	0	0	0	0
693	13	11	143	2	Glycymeris	1	1	2	0	0	1	0	0	0	0	0
694	11	9	99	2	Glycymeris	1	1	2	0	0	1	1	0	0	0	0
695	20	21	420	3	Glycymeris	1	1	2	0	0	1	0	0	0	0	0
696	26	22	572	4	Glycymeris	1	1	2	0	0	1	0	0	0	0	0
697	32	27	864	4	Glycymeris	1	1	2	0	0	1	0	0	0	0	0
698	22	22	484	4	Glycymeris	1	1	2	0	0	0	1	1	0	0	0
699	16	18	288	3	Glycymeris	1	1	2	0	0	0	1	1	0	0	0
700	18	16	288	3	Glycymeris	1	1	2	0	0	1	0	0	0	0	0
701	35	30	1050	4	Glycymeris	1	1	2	0	0	1	0	0	0	0	0
702	20	18	360	3	Glycymeris	1	1	2	0	0	1	1	0	0	0	0
703	34	29	986	4	Glycymeris	1	1	2	0	0	1	0	0	0	0	0
704	35	29	1015	4	Glycymeris	1	1	2	0	0	0	0	0	0	0	0
705	40	31	1240	4	Glycymeris	1	1	2	0	0	1	0	0	0	0	0
706	23	30	690	4	Glycymeris	1	1	2	0	0	1	1	0	0	0	0
707	32	25	800	4	Glycymeris	1	1	2	0	0	1	1	0	0	0	0
708	34	27	918	4	Glycymeris	1	1	2	0	0	1	1	0	0	0	0
709	21	22	462	4	Glycymeris	1	1	2	0	0	1	1	0	0	0	0
710	29	19	551	4	Glycymeris	1	1	2	0	0	1	1	0	0	0	0
711	22	20	440	3	Glycymeris	1	1	2	0	0	0	1	0	0	0	0
712	25	9	225	3	Glycymeris	1	1	2	0	0	1	1	0	0	0	0
713	20	20	400	3	Glycymeris	1	1	2	0	0	0	0	0	0	0	0
714	10	14	140	2	Glycymeris	1	1	2	0	0	1	0	0	0	0	0
715	33	25	825	4	Glycymeris	1	1	2	0	0	1	1	0	0	0	0
716	29	22	638	4	Glycymeris	1	1	2	0	0	1	1	0	0	0	0
717	29	23	667	4	Glycymeris	1	1	2	0	0	1	1	0	0	0	0
718	13	13	169	3	Glycymeris	1	1	2	0	0	1	1	0	0	0	0
719	21	19	399	3	Glycymeris	1	1	2	0	0	1	1	0	0	0	0
720	19	18	342	3	Glycymeris	1	1	2	0	0	1	0	0	0	0	0
721	29	22	638	4	Glycymeris	1	1	2	0	0	1	0	0	0	0	0
722	31	27	837	4	Glycymeris	1	1	2	0	0	1	0	0	0	0	0
723	23	21	483	4	Glycymeris	1	1	2	0	1	0	1	0	0	0	0
724	30	23	690	4	Glycymeris	1	1	2	0	1	0	0	0	0	0	0
725	22	18	396	3	Glycymeris	1	1	2	0	0	1	0	0	0	0	0
726	24	20	480	4	Glycymeris	1	1	2	0	0	1	1	0	0	0	0
727	29	25	725	4	Glycymeris	1	1	2	0	0	1	0	0	0	0	0
728	25	20	500	4	Glycymeris	1	1	2	0	0	1	0	0	0	0	0
729	29	26	754	4	Glycymeris	1	1	2	0	0	1	1	0	0	0	0
730	18	18	324	3	Glycymeris	1	1	2	0	0	1	1	0	0	0	0
731	24	17	408	3	Glycymeris	1	1	2	0	0	1	1	0	0	0	0
732	21	19	399	3	Glycymeris	1	1	2	0	0	1	0	0	0	0	0
733	20	18	360	3	Glycymeris	1	1	2	0	0	1	0	0	0	0	0
734	25	31	775	4	Glycymeris	1	1	2	0	0	0	1	0	1	0	0
735	29	24	696	4	Glycymeris	1	1	2	0	0	1	1	0	0	0	0
736	22	23	506	4	Glycymeris	1	1	2	0	0	1	1	0	0	0	0
737	23	21	483	4	Glycymeris	1	1	2	0	0	1	1	0	0	0	0
738	21	15	315	3	Glycymeris	1	1	2	0	0	1	1	0	0	0	0
739	31	25	775	4	Glycymeris	1	1	2	0	0	1	0	0	0	0	0
740	23	22	506	4	Glycymeris	1	1	2	0	0	1	0	0	0	0	0
741	19	18	342	3	Glycymeris	1	1	2	0	0	1	0	0	0	0	0
742	29	26	754	4	Glycymeris	1	1	2	0	0	1	0	0	0	0	0
743	24	22	528	4	Glycymeris	1	1	2	0	0	1	1	0	0	0	0
744	28	22	616	4	Glycymeris	1	1	2	0	0	0	1	0	0	0	0
745	22	19	418	3	Glycymeris	1	1	2	0	0	1	0	0	0	0	0
746	23	18	414	3	Glycymeris	1	1	2	0	0	0	1	0	0	0	0
747	27	24	648	4	Glycymeris	1	1	2	0	0	0	0	0	0	0	0
748	26	23	598	4	Glycymeris	1	1	2	0	0	1	0	0	0	0	0
749	20	18	360	3	Glycymeris	1	1	2	0	0	1	1	0	0	0	0
750	13	10	130	2	Glycymeris	1	1	2	0	0	1	0	0	0	0	0
751	16	14	224	3	Glycymeris	1	1	2	0	0	0	1	0	0	0	0
752	18	19	342	3	Laevicardium	1	2	1	0	0	0	0	0	1	0	0
753	24	30	720	4	Mactra	1	2	1	0	0	0	1	0	0	0	0
754	19	17	323	3	Mactra	1	2	1	0	0	0	0	0	0	0	0
755	10	13	130	2	Mactra	1	2	1	0	0	0	0	0	0	0	0
756	9	17	153	3	Mactra	1	2	1	0	0	0	0	1	1	0	0
757	17	21	357	3	Mactra	1	2	1	0	0	1	1	0	0	0	1
758	19	28	532	4	Mactra	1	2	1	0	0	1	0	0	0	0	0
759	26	33	858	4	Mactra	1	2	1	0	0	1	0	0	0	0	0
760	20	26	520	4	Mactra	1	2	1	0	0	0	0	0	0	0	0
761	27	33	891	4	Mactra	1	2	1	0	0	0	0	0	0	0	0
762	21	23	483	4	Mactra	1	2	1	0	0	0	1	0	0	0	0
763	16	20	320	3	Mactra	1	2	1	0	0	0	1	0	0	0	0
764	16	14	224	3	Mactra	1	2	1	0	0	0	1	0	0	0	0
765	13	17	221	3	Mactra	1	2	1	0	0	0	1	0	0	0	0
766	26	33	858	4	Mactra	1	2	1	0	0	0	0	0	0	0	0
767	22	38	836	4	Mactra	1	2	1	0	0	0	1	0	0	0	0
768	31	38	1178	4	Mactra	1	2	1	0	0	0	1	0	0	0	0
769	29	37	1073	4	Mactra	1	2	1	0	0	0	0	0	0	0	0
770	19	25	475	4	Mactra	1	2	1	0	0	1	0	0	0	0	1
771	15	20	300	3	Mactra	1	2	1	0	0	0	0	0	0	0	0
772	20	26	520	4	Mactra	1	2	1	0	0	0	0	0	0	0	0
773	12	16	192	3	Mactra	1	2	1	0	0	0	0	0	0	0	1
774	19	21	399	3	Mactra	1	2	1	0	0	0	0	0	0	0	0
775	15	19	285	3	Mactra	1	2	1	0	0	0	0	0	0	0	0
776	18	22	396	3	Mactra	1	2	1	0	0	0	0	0	0	0	0
777	15	17	255	3	Mactra	1	2	1	0	0	0	1	0	0	0	1
778	14	17	238	3	Mactra	1	2	1	0	0	1	1	0	0	0	1
779	11	14	154	3	Mactra	1	2	1	0	0	0	0	0	0	0	0
780	25	30	750	4	Mactra	1	2	1	0	0	1	0	0	0	0	0
781	19	26	494	4	Mactra	1	2	1	0	0	0	0	0	0	0	0
782	19	26	494	4	Mactra	1	2	1	0	0	1	0	0	0	0	0
783	14	14	196	3	Mactra	1	2	1	0	0	0	1	0	0	0	0
784	14	13	182	3	Mactra	1	2	1	0	0	0	1	0	0	0	0
785	28	36	1008	4	Mactra	1	2	1	0	0	1	0	0	0	0	0
786	25	33	825	4	Mactra	1	2	1	0	0	1	0	0	0	0	0
787	28	38	1064	4	Mactra	1	2	1	0	0	1	0	0	0	0	0
788	22	25	550	4	Mactra	1	2	1	0	0	0	1	0	0	0	0
789	20	27	540	4	Mactra	1	2	1	0	0	1	1	0	0	0	0
790	20	27	540	4	Mactra	1	2	1	0	0	1	0	0	0	0	0
791	15	16	240	3	Mactra	1	2	1	0	0	0	1	0	0	0	0
792	9	14	126	2	Mactra	1	2	1	0	0	0	1	0	0	0	0
793	27	32	864	4	Mactra	1	2	1	0	0	1	0	0	0	0	0
794	24	31	744	4	Mactra	1	2	1	0	0	0	0	0	0	0	0
795	19	25	475	4	Mactra	1	2	1	0	0	0	0	0	0	0	0
796	19	23	437	3	Mactra	1	2	1	0	0	0	0	0	0	0	0
797	20	26	520	4	Mactra	1	2	1	0	0	0	0	0	0	0	0
798	16	24	384	3	Mactra	1	2	1	0	0	1	0	0	0	0	1
799	26	31	806	4	Mactra	1	2	1	0	0	0	0	0	0	0	0
800	26	33	858	4	Mactra	1	2	1	0	0	0	0	0	0	0	0
801	18	23	414	3	Mactra	1	2	1	0	0	0	0	0	0	0	0
802	30	38	1140	4	Mactra	1	2	1	0	0	1	0	0	0	0	0
803	32	39	1248	4	Mactra	1	2	1	0	0	0	0	0	0	0	0
804	22	29	638	4	Mactra	1	2	1	0	0	1	0	1	0	0	0
805	24	32	768	4	Mactra	1	2	1	0	0	1	0	0	0	0	0
806	16	21	336	3	Mactra	1	2	1	0	0	1	1	1	1	0	1
807	20	29	580	4	Mactra	1	2	1	0	0	0	0	0	0	0	0
808	18	24	432	3	Mactra	1	2	1	0	0	0	0	0	0	0	0
809	9	19	171	3	Mactra	1	2	1	0	0	0	1	1	0	0	0
810	21	20	420	3	Mactra	1	2	1	0	0	1	1	0	0	0	0
811	23	29	667	4	Mactra	1	2	1	0	0	0	0	0	0	0	0
812	25	33	825	4	Mactra	1	2	1	0	0	1	0	0	0	0	0
813	26	25	650	4	Mactra	1	2	1	0	0	1	0	1	0	0	0
814	19	19	361	3	Mactra	1	2	1	0	0	0	1	0	0	0	0
815	18	22	396	3	Mactra	1	2	1	0	0	1	1	0	0	0	0
816	11	19	209	3	Mactra	1	2	1	0	0	0	1	0	0	0	0
817	24	31	744	4	Mactra	1	2	1	0	0	1	0	0	0	0	0
818	24	31	744	4	Mactra	1	2	1	0	0	0	0	0	0	0	0
819	19	21	399	3	Mactra	1	2	1	0	0	0	1	0	0	0	0
820	17	19	323	3	Mactra	1	2	1	0	0	1	1	0	0	0	0
821	24	34	816	4	Mactra	1	2	1	0	0	1	0	0	0	0	0
822	20	29	580	4	Mactra	1	2	1	0	0	0	1	0	0	0	0
823	18	25	450	3	Mactra	1	2	1	0	0	1	0	1	0	0	0
824	17	14	238	3	Mactra	1	2	1	0	0	0	1	0	0	0	0
825	9	11	99	2	Mactra	1	2	1	0	0	0	1	1	0	0	0
826	32	41	1312	4	Mactra	1	2	1	0	0	0	0	0	1	0	0
827	21	21	441	3	Mactra	1	2	1	0	0	0	1	0	1	1	0
828	27	35	945	4	Mactra	1	2	1	0	0	0	0	0	0	0	0
829	23	29	667	4	Mactra	1	2	1	0	0	0	0	0	0	0	0
830	19	26	494	4	Mactra	1	2	1	0	0	0	1	0	1	0	0
831	20	26	520	4	Mactra	1	2	1	0	0	0	0	0	0	0	1
832	26	31	806	4	Mactra	1	2	1	0	0	0	0	1	0	0	0
833	19	24	456	4	Mactra	1	2	1	0	0	0	0	0	1	0	0
834	6	7	42	1	Mactra	1	2	1	0	0	0	0	0	0	0	0
835	13	16	208	3	Mactra	1	2	1	0	0	0	0	0	0	0	0
836	27	33	891	4	Mactra	1	2	1	0	0	0	0	1	0	0	0
837	19	30	570	4	Mactra	1	2	1	0	0	1	0	0	0	1	0
838	16	19	304	3	Mactra	1	2	1	0	0	1	0	0	0	1	0
839	12	16	192	3	Mactra	1	2	1	0	0	0	1	1	1	1	0
840	18	22	396	3	Mactra	1	2	1	0	0	0	0	0	0	0	0
841	19	23	437	3	Mactra	1	2	1	0	0	0	0	0	0	0	0
842	19	23	437	3	Mactra	1	2	1	0	0	0	0	0	0	1	0
843	13	18	234	3	Mactra	1	2	1	0	0	0	0	0	0	1	0
844	13	12	156	3	Mactra	1	2	1	0	0	0	1	0	1	0	0
845	17	22	374	3	Mactra	1	2	1	0	0	0	0	0	0	0	0
846	15	21	315	3	Mactra	1	2	1	0	0	0	1	0	0	0	0
847	23	28	644	4	Mactra	1	2	1	0	0	0	0	0	0	0	0
848	22	27	594	4	Mactra	1	2	1	0	0	0	0	0	0	0	0
849	19	28	532	4	Mactra	1	2	1	0	0	0	0	0	0	0	0
850	15	18	270	3	Mactra	1	2	1	0	0	0	0	1	0	0	1
851	9	12	108	2	Mactra	1	2	1	0	0	0	1	0	0	0	0
852	24	32	768	4	Mactra	1	2	1	0	0	0	0	0	0	0	0
853	19	25	475	4	Mactra	1	2	1	0	0	1	0	0	0	0	0
854	21	28	588	4	Mactra	1	2	1	0	0	0	0	0	0	0	0
855	17	23	391	3	Mactra	1	2	1	0	0	0	0	0	0	0	0
856	10	13	130	2	Mactra	1	2	1	0	0	0	1	0	0	0	0
857	11	20	220	3	Mactra	1	2	1	0	0	1	1	0	0	0	0
858	12	19	228	3	Mactra	1	2	1	0	0	0	1	1	0	0	0
859	25	28	700	4	Mactra	1	2	1	0	0	1	1	0	0	0	0
860	9	10	90	2	Mactra	1	2	1	0	0	0	1	0	0	0	0
861	15	20	300	3	Mactra	1	2	1	0	0	0	0	0	0	0	0
862	7	26	182	3	Mactra	1	2	1	0	0	0	1	0	0	0	0
863	12	16	192	3	Mactra	1	2	1	0	0	0	0	0	0	0	0
864	25	32	800	4	Mactra	1	2	1	0	0	0	0	0	0	0	0
865	16	22	352	3	Mactra	1	2	1	0	0	0	0	1	0	0	0
866	17	18	306	3	Mactra	1	2	1	0	0	0	0	0	0	0	0
867	19	26	494	4	Mactra	1	2	1	0	0	0	0	0	0	0	0
868	10	12	120	2	Mactra	1	2	1	0	0	0	0	0	0	0	0
869	14	19	266	3	Mactra	1	2	1	0	0	0	1	0	0	0	0
870	17	22	374	3	Mactra	1	2	1	0	0	0	0	0	0	0	0
871	11	14	154	3	Mactra	1	2	1	0	0	0	0	0	0	0	0
872	11	12	132	2	Mactra	1	2	1	0	0	0	0	0	0	0	0
873	12	14	168	3	Mactra	1	2	1	0	0	1	0	0	0	0	0
874	20	24	480	4	Mactra	1	2	1	0	0	0	0	0	0	0	0
875	13	17	221	3	Mactra	1	2	1	0	0	0	0	0	0	0	0
876	17	19	323	3	Mactra	1	2	1	0	0	0	1	0	0	0	0
877	19	35	665	4	Mactra	1	2	1	0	0	1	1	0	0	0	0
878	19	28	532	4	Mactra	1	2	1	0	0	1	0	0	0	0	0
879	19	26	494	4	Mactra	1	2	1	0	0	1	0	0	0	0	0
880	28	34	952	4	Mactra	1	2	1	0	0	0	0	1	0	0	0
881	18	22	396	3	Mactra	1	2	1	0	0	0	1	0	0	0	0
882	16	24	384	3	Mactra	1	2	1	0	0	1	0	0	0	0	0
883	21	30	630	4	Mactra	1	2	1	0	0	0	0	0	0	0	0
884	27	32	864	4	Mactra	1	2	1	0	0	1	0	0	0	0	0
885	26	31	806	4	Mactra	1	2	1	0	0	0	0	0	0	1	0
886	14	17	238	3	Mactra	1	2	1	0	0	0	0	0	0	1	0
887	9	12	108	2	Mactra	1	2	1	0	0	0	0	0	0	0	0
888	14	18	252	3	Mactra	1	2	1	0	0	0	1	0	0	0	0
889	32	43	1376	5	Mactra	1	2	1	0	0	1	0	0	0	0	0
890	31	42	1302	4	Mactra	1	2	1	0	0	0	0	0	0	0	0
891	24	33	792	4	Mactra	1	2	1	0	0	0	0	0	0	0	0
892	25	34	850	4	Mactra	1	2	1	0	0	1	1	0	0	0	0
893	33	39	1287	4	Mactra	1	2	1	0	0	1	0	1	1	0	0
894	25	29	725	4	Mactra	1	2	1	0	0	1	1	0	0	0	0
895	14	18	252	3	Mactra	1	2	1	0	0	1	0	0	0	1	0
896	12	19	228	3	Mactra	1	2	1	0	0	0	1	0	0	0	0
897	14	17	238	3	Mactra	1	2	1	0	0	1	1	0	0	0	1
898	26	29	754	4	Mactra	1	2	1	0	0	1	0	0	0	0	0
899	31	39	1209	4	Mactra	1	2	1	0	0	0	0	0	0	0	0
900	25	29	725	4	Mactra	1	2	1	0	0	0	0	0	0	0	0
901	21	27	567	4	Mactra	1	2	1	0	0	0	0	0	0	0	0
902	14	19	266	3	Mactra	1	2	1	0	0	0	0	0	0	0	0
903	17	32	544	4	Mactra	1	2	1	0	0	0	0	1	0	0	1
904	14	19	266	3	Mactra	1	2	1	0	0	0	0	0	0	0	0
905	15	23	345	3	Mactra	1	2	1	0	0	1	0	0	0	0	0
906	16	15	240	3	Mactra	1	2	1	0	0	1	1	0	0	0	0
907	17	23	391	3	Mactra	1	2	1	0	0	0	0	0	0	0	0
908	18	15	270	3	Mactra	1	2	1	0	0	1	0	0	0	1	0
909	11	14	154	3	Mactra	1	2	1	0	0	0	0	0	0	0	0
910	9	11	99	2	Mactra	1	2	1	0	0	0	0	0	0	0	0
911	14	19	266	3	Mactra	1	2	1	0	0	0	0	0	0	0	0
912	11	16	176	3	Mactra	1	2	1	0	0	0	0	0	0	0	0
913	17	20	340	3	Mactra	1	2	1	0	0	0	0	0	0	0	0
914	15	20	300	3	Mactra	1	2	1	0	0	0	0	0	0	0	0
915	13	19	247	3	Mactra	1	2	1	0	0	0	0	0	0	0	0
916	18	26	468	4	Mactra	1	2	1	0	0	1	0	0	0	1	0
917	22	26	572	4	Mactra	1	2	1	0	0	0	0	0	0	0	0
918	20	26	520	4	Mactra	1	2	1	0	0	1	0	0	0	0	0
919	24	32	768	4	Mactra	1	2	1	0	0	0	0	0	0	0	0
920	16	25	400	3	Mactra	1	2	1	0	0	0	0	1	0	1	0
921	22	25	550	4	Mactra	1	2	1	0	0	0	0	0	0	0	0
922	17	25	425	3	Mactra	1	2	1	0	0	0	0	0	0	0	0
923	27	41	1107	4	Mactra	1	2	1	0	0	0	0	0	0	0	0
924	23	29	667	4	Mactra	1	2	1	0	0	0	0	0	0	0	0
925	21	27	567	4	Mactra	1	2	1	0	0	0	0	0	0	0	0
926	17	22	374	3	Mactra	1	2	1	0	0	0	0	0	0	0	0
927	17	23	391	3	Mactra	1	2	1	0	0	0	0	0	0	0	0
928	16	19	304	3	Mactra	1	2	1	0	0	0	0	0	0	0	0
929	12	16	192	3	Mactra	1	2	1	0	0	0	0	0	0	0	0
930	27	36	972	4	Mactra	1	2	1	0	0	1	0	0	0	0	0
931	19	24	456	4	Mactra	1	2	1	0	0	1	0	0	0	0	0
932	13	15	195	3	Mactra	1	2	1	0	0	0	1	0	0	0	0
933	25	35	875	4	Mactra	1	2	1	0	0	0	0	0	0	0	0
934	29	35	1015	4	Mactra	1	2	1	0	0	0	1	0	0	0	0
935	30	37	1110	4	Mactra	1	2	1	0	0	0	1	0	0	0	0
936	33	28	924	4	Mactra	1	2	1	0	0	0	1	1	0	1	0
937	15	17	255	3	Mactra	1	2	1	0	0	1	1	0	0	0	0
938	16	20	320	3	Mactra	1	2	1	0	0	0	0	0	1	0	1
939	28	35	980	4	Mactra	1	2	1	0	0	1	0	0	0	0	0
940	30	40	1200	4	Mactra	1	2	1	0	0	0	0	0	0	0	0
941	18	25	450	3	Mactra	1	2	1	0	0	0	0	0	0	0	0
942	25	32	800	4	Mactra	1	2	1	0	0	0	0	0	0	0	0
943	24	32	768	4	Mactra	1	2	1	0	0	0	0	0	0	0	0
944	15	21	315	3	Mactra	1	2	1	0	0	0	0	1	1	0	0
945	15	19	285	3	Mactra	1	2	1	0	0	0	0	0	0	0	0
946	15	20	300	3	Mactra	1	2	1	0	0	0	1	0	0	0	0
947	13	12	156	3	Mactra	1	2	1	0	0	1	1	0	0	0	0
948	8	8	64	2	Mactra	1	2	1	0	0	0	1	0	0	0	0
949	11	12	132	2	Mactra	1	2	1	0	0	0	1	0	0	0	0
950	13	18	234	3	Mactra	1	2	1	0	0	1	0	0	0	0	0
951	10	13	130	2	Mactra	1	2	1	0	0	0	0	0	0	0	0
952	8	11	88	2	Mactra	1	2	1	0	0	0	0	0	0	0	0
953	13	15	195	3	Mactra	1	2	1	0	0	1	1	0	0	0	0
954	17	23	391	3	Mactra	1	2	1	0	0	0	0	0	0	0	0
955	14	18	252	3	Mactra	1	2	1	0	0	1	0	0	0	0	0
956	21	28	588	4	Mactra	1	2	1	0	0	1	0	0	0	0	0
957	17	23	391	3	Mactra	1	2	1	0	0	0	0	0	0	0	0
958	11	9	99	2	Mactra	1	2	1	0	0	0	1	0	0	0	0
959	9	11	99	2	Mactra	1	2	1	0	0	0	0	0	0	0	0
960	9	14	126	2	Mactra	1	2	1	0	0	0	1	1	0	0	0
961	12	16	192	3	Mactra	1	2	1	0	0	0	0	0	0	0	0
962	15	19	285	3	Mactra	1	2	1	0	0	0	0	0	0	0	0
963	10	10	100	2	Mactra	1	2	1	0	0	0	1	0	0	0	0
964	16	21	336	3	Mactra	1	2	1	0	0	0	0	0	0	0	0
965	19	24	456	4	Mactra	1	2	1	0	0	0	0	0	0	0	0
966	11	14	154	3	Mactra	1	2	1	0	0	1	0	0	0	0	0
967	18	22	396	3	Mactra	1	2	1	0	0	0	0	0	0	0	0
968	10	11	110	2	Mactra	1	2	1	0	0	1	1	0	0	0	0
969	14	22	308	3	Mactra	1	2	1	0	0	0	1	0	0	0	0
970	13	12	156	3	Mactra	1	2	1	0	0	0	1	1	1	0	0
971	9	11	99	2	Mactra	1	2	1	0	0	0	0	0	0	0	0
972	10	12	120	2	Mactra	1	2	1	0	0	0	1	0	0	0	0
973	8	10	80	2	Mactra	1	2	1	0	0	0	0	0	0	0	0
974	6	8	48	1	Mactra	1	2	1	0	0	0	1	0	0	0	0
975	7	7	49	1	Mactra	1	2	1	0	0	0	1	0	0	0	0
976	6	7	42	1	Mactra	1	2	1	0	0	0	0	0	0	0	0
977	18	23	414	3	Mactra	1	2	1	0	0	0	0	0	0	0	0
978	13	17	221	3	Mactra	1	2	1	0	0	0	1	1	1	1	0
979	27	32	864	4	Mactra	1	2	1	0	0	0	0	0	0	0	0
980	25	34	850	4	Mactra	1	2	1	0	0	1	1	0	0	0	0
982	25	35	875	4	Mactra	1	2	1	0	0	0	0	0	0	0	0
983	20	17	340	3	Mactra	1	2	1	0	0	0	1	0	0	0	0
984	13	17	221	3	Mactra	1	2	1	0	0	0	1	0	0	0	0
985	10	7	70	2	Mactra	1	2	1	0	0	0	1	0	0	0	0
986	17	22	374	3	Mactra	1	2	1	0	0	0	0	0	0	0	0
987	16	21	336	3	Mactra	1	2	1	0	0	0	0	0	0	0	0
988	21	25	525	4	Mactra	1	2	1	0	0	0	0	1	0	0	0
989	20	29	580	4	Mactra	1	2	1	0	0	0	1	0	0	0	0
990	13	17	221	3	Mactra	1	2	1	0	0	0	0	1	1	0	0
991	25	28	700	4	Mactra	1	2	1	0	0	0	1	0	0	0	0
992	26	28	728	4	Mactra	1	2	1	0	0	0	1	0	0	0	0
993	21	26	546	4	Mactra	1	2	1	0	0	0	0	0	0	0	0
994	13	19	247	3	Mactra	1	2	1	0	0	1	1	0	0	0	0
995	11	14	154	3	Mactra	1	2	1	0	0	0	1	1	0	0	0
996	11	10	110	2	Mactra	1	2	1	0	0	0	1	1	1	0	0
997	10	15	150	2	Mactra	1	2	1	0	0	0	1	0	0	0	0
998	22	25	550	4	Mactra	1	2	1	0	0	0	1	0	0	0	0
NA	15	19	285	3	Mactra	1	2	1	0	0	0	0	0	0	0	0
1000	25	32	800	4	Mactra	1	2	1	0	0	0	0	0	0	0	0
1001	15	20	300	3	Mactra	1	2	1	0	0	0	0	0	0	0	0
1002	18	27	486	4	Mactra	1	2	1	0	0	0	1	0	0	0	0
1003	29	35	1015	4	Mactra	1	2	1	0	0	0	0	0	0	0	0
1004	20	27	540	4	Mactra	1	2	1	0	0	1	0	0	0	0	0
1005	18	23	414	3	Mactra	1	2	1	0	0	0	0	0	0	0	0
1006	10	18	180	3	Mactra	1	2	1	0	0	0	0	0	0	1	0
1007	10	12	120	2	Mactra	1	2	1	0	1	0	0	0	0	0	0
1008	10	12	120	2	Mactra	1	2	1	0	0	0	0	1	1	0	0
1009	9	14	126	2	Mactra	1	2	1	0	0	0	1	0	1	0	0
1010	11	13	143	2	Mactra	1	2	1	0	0	1	1	0	1	0	0
1011	13	18	234	3	Mactra	1	2	1	0	0	0	0	0	0	0	0
1012	10	13	130	2	Mactra	1	2	1	0	0	1	0	0	0	0	0
1013	11	15	165	3	Mactra	1	2	1	0	0	0	1	0	0	0	0
1014	22	27	594	4	Mactra	1	2	1	0	0	1	0	0	0	0	0
1015	25	33	825	4	Mactra	1	2	1	0	0	0	0	0	0	0	0
1016	15	20	300	3	Mactra	1	2	1	0	0	0	0	0	0	0	1
1017	18	25	450	3	Mactra	1	2	1	0	0	0	1	0	0	0	0
1018	11	14	154	3	Mactra	1	2	1	0	0	0	1	0	0	0	1
1019	8	10	80	2	Mactra	1	2	1	0	0	0	1	0	0	0	0
1020	13	17	221	3	Mactra	1	2	1	0	0	0	0	1	0	0	0
1021	29	31	899	4	Mactra	1	2	1	0	0	0	0	0	0	0	0
1022	19	24	456	4	Mactra	1	2	1	0	0	0	0	0	0	0	0
1023	24	31	744	4	Mactra	1	2	1	0	0	1	0	0	0	0	0
1024	21	26	546	4	Mactra	1	2	1	0	0	0	0	0	0	0	0
1025	23	32	736	4	Mactra	1	2	1	0	0	1	0	0	0	0	0
1026	21	28	588	4	Mactra	1	2	1	0	0	0	1	0	0	0	0
1027	14	18	252	3	Mactra	1	2	1	0	0	0	1	0	1	0	0
1028	20	27	540	4	Mactra	1	2	1	0	0	0	0	0	1	0	0
1029	23	29	667	4	Mactra	1	2	1	0	0	0	1	0	0	0	0
1030	28	34	952	4	Mactra	1	2	1	0	0	1	0	0	0	0	0
1031	28	36	1008	4	Mactra	1	2	1	0	0	0	0	0	0	0	0
1032	20	26	520	4	Mactra	1	2	1	0	0	0	0	0	0	0	0
1033	14	18	252	3	Mactra	1	2	1	0	0	0	0	0	0	0	0
1034	9	12	108	2	Mactra	1	2	1	0	0	0	0	1	0	0	0
1035	18	25	450	3	Mactra	1	2	1	0	0	0	0	0	0	0	0
1036	22	28	616	4	Mactra	1	2	1	0	0	1	0	0	0	0	0
1037	26	33	858	4	Mactra	1	2	1	0	0	0	1	0	0	0	0
1038	15	18	270	3	Mactra	1	2	1	0	0	1	1	0	0	0	0
1039	23	14	322	3	Mactra	1	2	1	0	0	1	1	1	1	0	0
1040	13	12	156	3	Mactra	1	2	1	0	0	0	1	0	0	0	0
1041	10	14	140	2	Mactra	1	2	1	0	0	1	1	0	0	0	0
1042	13	17	221	3	Mactra	1	2	1	0	0	0	0	0	0	0	0
1043	15	20	300	3	Mactra	1	2	1	0	0	0	0	0	0	0	0
1044	6	6	36	1	Mactra	1	2	1	0	0	0	1	1	0	0	0
1045	7	9	63	2	Mactra	1	2	1	0	0	1	0	0	0	0	0
1046	9	11	99	2	Mactra	1	2	1	0	0	0	1	0	0	0	0
1047	7	9	63	2	Mactra	1	2	1	0	0	0	0	0	0	0	0
1048	11	13	143	2	Mactra	1	2	1	0	0	1	1	0	0	0	0
1049	10	10	100	2	Mactra	1	2	1	0	0	1	1	0	0	0	0
1050	16	17	272	3	Mactra	1	2	1	0	0	0	1	0	0	0	0
1051	9	9	81	2	Mactra	1	2	1	0	0	0	1	0	0	0	0
1052	11	15	165	3	Mactra	1	2	1	0	0	0	0	0	0	0	0
1053	13	19	247	3	Mactra	1	2	1	0	0	0	1	0	0	0	0
1054	8	11	88	2	Mactra	1	2	1	0	0	0	0	0	0	0	0
1055	10	9	90	2	Mactra	1	2	1	0	0	0	1	0	0	0	0
1056	11	12	132	2	Mactra	1	2	1	0	0	1	0	0	0	0	0
1057	12	6	72	2	Mactra	1	2	1	0	0	1	0	0	0	0	0
1058	13	7	91	2	Mactra	1	2	1	0	0	1	1	0	1	0	0
1059	13	18	234	3	Mactra	1	2	1	0	0	0	0	0	0	0	0
1060	8	10	80	2	Mactra	1	2	1	0	0	0	0	0	0	0	0
1061	6	9	54	2	Mactra	1	2	1	0	0	0	0	0	0	0	0
1062	8	10	80	2	Mactra	1	2	1	0	0	1	0	0	0	0	0
1063	9	14	126	2	Mactra	1	2	1	0	0	1	1	0	0	0	0
1064	9	8	72	2	Mactra	1	2	1	0	0	1	1	0	0	0	0
1065	8	7	56	2	Mactra	1	2	1	0	0	0	1	0	0	0	0
1066	9	10	90	2	Mactra	1	2	1	0	0	0	0	1	1	0	0
1067	12	13	156	3	Mactra	1	2	1	0	0	0	1	0	1	0	0
1068	12	18	216	3	Mactra	1	2	1	0	0	0	0	0	0	0	0
1069	11	14	154	3	Mactra	1	2	1	0	0	0	0	0	0	0	0
1070	10	13	130	2	Mactra	1	2	1	0	0	0	0	0	1	0	0
1071	8	11	88	2	Mactra	1	2	1	0	0	0	0	0	0	0	0
1072	8	9	72	2	Mactra	1	2	1	0	0	1	0	0	0	0	0
1073	21	25	525	4	Mactra	1	2	1	0	0	1	0	0	0	0	0
1074	46	36	1656	5	Mactra	1	2	1	0	0	0	1	0	0	0	0
1075	29	35	1015	4	Mactra	1	2	1	0	0	1	0	0	0	0	0
1076	16	14	224	3	Mactra	1	2	1	0	0	0	1	0	0	0	0
1077	16	32	512	4	Mactra	1	2	1	0	0	0	0	0	0	0	0
1078	22	29	638	4	Mactra	1	2	1	0	0	0	0	0	0	0	0
1079	18	24	432	3	Mactra	1	2	1	0	0	1	0	0	0	0	0
1080	19	26	494	4	Mactra	1	2	1	0	0	0	0	0	0	0	0
1081	19	30	570	4	Mactra	1	2	1	0	0	1	0	0	0	1	0
1082	19	25	475	4	Mactra	1	2	1	0	0	0	1	0	0	0	0
1083	14	22	308	3	Mactra	1	2	1	0	0	0	0	0	0	0	0
1084	17	24	408	3	Mactra	1	2	1	0	0	1	0	0	0	0	0
1085	25	31	775	4	Mactra	1	2	1	0	1	0	1	0	0	0	0
1086	17	21	357	3	Mactra	1	2	1	0	0	0	0	0	0	0	0
1087	28	34	952	4	Mactra	1	2	1	0	0	0	0	0	0	0	0
1088	24	33	792	4	Mactra	1	2	1	0	0	0	0	0	0	0	1
1089	25	31	775	4	Mactra	1	2	1	0	0	1	0	0	0	0	0
1090	20	26	520	4	Mactra	1	2	1	0	0	0	0	0	0	0	0
1091	35	41	1435	5	Mactra	1	2	1	0	0	1	0	0	0	0	0
1092	21	28	588	4	Mactra	1	2	1	0	0	0	0	0	0	0	0
1093	25	32	800	4	Mactra	1	2	1	0	0	0	0	0	0	0	0
1094	15	19	285	3	Mactra	1	2	1	0	0	0	0	0	0	0	0
1095	24	32	768	4	Mactra	1	2	1	0	0	1	0	0	0	0	0
1096	20	21	420	3	Mactra	1	2	1	0	0	0	0	0	0	0	0
1097	19	24	456	4	Mactra	1	2	1	0	0	0	0	0	0	0	0
1098	17	23	391	3	Mactra	1	2	1	0	0	0	0	0	0	0	0
1099	11	15	165	3	Mactra	1	2	1	0	0	1	0	0	0	0	0
1100	12	11	132	2	Mactra	1	2	1	0	0	0	1	0	0	0	0
1101	11	11	121	2	Mactra	1	2	1	0	0	0	1	0	0	0	0
1102	10	12	120	2	Mactra	1	2	1	0	0	1	0	0	0	0	0
1103	15	18	270	3	Mactra	1	2	1	0	0	1	1	0	0	0	0
1104	18	22	396	3	Mactra	1	2	1	0	0	0	0	0	0	0	0
1105	14	16	224	3	Mactra	1	2	1	0	0	0	0	0	0	0	0
1106	18	26	468	4	Mactra	1	2	1	0	0	1	0	0	0	0	0
1107	17	24	408	3	Mactra	1	2	1	0	0	0	0	0	0	0	0
1108	17	24	408	3	Mactra	1	2	1	0	0	0	0	0	0	0	0
1109	14	17	238	3	Mactra	1	2	1	0	0	0	0	0	0	0	0
1110	8	10	80	2	Mactra	1	2	1	0	0	0	1	0	0	0	0
1111	9	11	99	2	Mactra	1	2	1	0	0	0	0	0	0	0	0
1112	8	10	80	2	Mactra	1	2	1	0	0	0	0	0	0	0	0
1113	12	14	168	3	Mactra	1	2	1	0	0	1	0	0	0	0	0
1114	9	12	108	2	Mactra	1	2	1	0	0	0	0	0	0	0	0
1115	10	13	130	2	Mactra	1	2	1	0	0	0	0	0	0	0	0
1116	10	13	130	2	Mactra	1	2	1	0	0	0	0	0	0	0	0
1117	14	22	308	3	Mactra	1	2	1	0	0	1	0	0	0	1	0
1118	17	28	476	4	Mactra	1	2	1	0	1	1	0	0	0	0	1
1119	9	10	90	2	Mactra	1	2	1	0	0	1	1	0	0	0	0
1120	11	14	154	3	Mactra	1	2	1	0	0	0	0	0	0	0	0
1121	14	18	252	3	Mactra	1	2	1	0	0	0	0	0	0	0	0
1122	18	22	396	3	Mactra	1	2	1	0	0	0	0	0	0	0	0
1123	9	11	99	2	Mactra	1	2	1	0	0	0	0	0	0	0	0
1124	12	14	168	3	Mactra	1	2	1	0	0	1	0	0	0	0	0
1125	12	17	204	3	Mactra	1	2	1	0	0	0	0	0	0	0	0
1126	13	12	156	3	Mactra	1	2	1	0	0	0	1	0	0	0	0
1127	12	24	288	3	Mactra	1	2	1	0	0	1	1	0	0	0	0
1128	30	40	1200	4	Mactra	1	2	1	0	0	0	0	0	0	0	0
1129	16	23	368	3	Mactra	1	2	1	0	0	0	1	0	0	0	0
1130	19	28	532	4	Mactra	1	2	1	0	0	0	0	0	0	0	0
1131	24	31	744	4	Mactra	1	2	1	0	0	0	0	0	0	0	0
1132	16	22	352	3	Mactra	1	2	1	0	0	0	0	0	0	0	0
1133	17	20	340	3	Mactra	1	2	1	0	0	0	0	0	0	0	0
1134	23	29	667	4	Mactra	1	2	1	0	0	0	0	0	0	0	0
1135	25	32	800	4	Mactra	1	2	1	0	0	0	0	0	0	0	0
1136	19	25	475	4	Mactra	1	2	1	0	0	0	0	0	0	0	0
1137	14	13	182	3	Mactra	1	2	1	0	0	1	1	0	0	0	0
1138	16	15	240	3	Mactra	1	2	1	0	0	0	1	0	0	0	0
1139	11	14	154	3	Mactra	1	2	1	0	0	0	0	0	0	0	0
1140	18	23	414	3	Mactra	1	2	1	0	0	0	0	0	0	0	0
1141	13	15	195	3	Mactra	1	2	1	0	0	0	0	0	0	0	0
1142	30	39	1170	4	Mactra	1	2	1	0	0	1	0	0	0	0	0
1143	24	31	744	4	Mactra	1	2	1	0	0	0	0	0	0	0	0
1144	24	33	792	4	Mactra	1	2	1	0	0	0	0	0	0	0	0
1145	22	27	594	4	Mactra	1	2	1	0	0	1	0	0	0	0	0
1146	20	25	500	4	Mactra	1	2	1	0	0	1	0	0	0	0	0
1147	10	12	120	2	Mactra	1	2	1	0	0	0	0	0	0	0	0
1148	20	26	520	4	Mactra	1	2	1	0	0	0	0	0	0	0	0
1149	19	25	475	4	Mactra	1	2	1	0	0	1	0	0	0	0	0
1150	17	22	374	3	Mactra	1	2	1	0	0	0	0	0	0	0	0
1151	13	18	234	3	Mactra	1	2	1	0	0	1	0	0	0	0	0
1152	15	22	330	3	Mactra	1	2	1	0	0	1	1	0	0	0	1
1153	16	21	336	3	Mactra	1	2	1	0	0	1	0	0	0	0	0
1154	16	18	288	3	Mactra	1	2	1	0	0	0	1	0	0	0	0
1155	15	18	270	3	Mactra	1	2	1	0	0	0	0	0	0	0	0
1156	14	18	252	3	Mactra	1	2	1	0	0	0	0	0	0	0	0
1157	12	19	228	3	Mactra	1	2	1	0	0	0	0	1	0	0	0
1158	12	16	192	3	Mactra	1	2	1	0	0	0	1	0	0	0	1
1159	15	17	255	3	Mactra	1	2	1	0	0	0	0	0	0	0	0
1160	16	20	320	3	Mactra	1	2	1	0	0	0	1	0	0	0	0
1161	10	12	120	2	Mactra	1	2	1	0	0	0	1	0	0	0	0
1162	9	8	72	2	Mactra	1	2	1	0	0	0	1	0	0	0	0
1163	15	19	285	3	Mactra	1	2	1	0	0	0	0	0	0	0	0
1164	11	13	143	2	Mactra	1	2	1	0	0	1	0	0	0	0	0
1165	10	10	100	2	Mactra	1	2	1	0	0	0	1	0	0	0	0
1166	11	14	154	3	Mactra	1	2	1	0	0	0	0	0	0	0	0
1167	11	15	165	3	Mactra	1	2	1	0	0	1	0	0	0	0	0
1168	14	17	238	3	Mactra	1	2	1	0	0	0	0	0	0	0	0
1169	13	14	182	3	Mactra	1	2	1	0	0	0	1	0	0	0	0
1170	13	11	143	2	Mactra	1	2	1	0	0	0	1	0	0	0	0
1171	11	10	110	2	Mactra	1	2	1	0	0	1	1	0	0	0	0
1172	33	42	1386	5	Mactra	1	2	1	0	0	0	0	0	0	0	0
1173	17	22	374	3	Mactra	1	2	1	0	0	1	1	0	0	0	0
1174	28	35	980	4	Mactra	1	2	1	0	0	0	0	0	0	0	0
1175	23	29	667	4	Mactra	1	2	1	0	0	1	0	0	0	0	0
1176	16	21	336	3	Mactra	1	2	1	0	0	0	0	0	0	0	0
1177	14	20	280	3	Mactra	1	2	1	0	0	0	1	0	0	0	0
1178	19	25	475	4	Mactra	1	2	1	0	0	0	0	0	0	0	0
1179	15	18	270	3	Mactra	1	2	1	0	0	0	0	0	0	0	0
1180	19	24	456	4	Mactra	1	2	1	0	0	0	0	0	0	0	0
1181	14	8	112	2	Mactra	1	2	1	0	0	0	1	0	0	0	0
1182	17	24	408	3	Mactra	1	2	1	0	0	0	0	0	0	0	0
1183	9	15	135	2	Mactra	1	2	1	0	0	0	1	0	0	0	0
1184	11	15	165	3	Mactra	1	2	1	0	0	0	1	0	0	0	0
1185	33	43	1419	5	Mactra	1	2	1	0	0	1	1	0	0	0	0
1186	31	41	1271	4	Mactra	1	2	1	0	0	1	0	0	0	0	0
1187	22	30	660	4	Mactra	1	2	1	0	0	0	0	0	0	0	0
1188	17	23	391	3	Mactra	1	2	1	0	0	0	0	0	0	0	0
1189	20	22	440	3	Mactra	1	2	1	0	0	0	1	0	0	1	0
1190	13	17	221	3	Mactra	1	2	1	0	0	1	0	0	0	0	0
1191	19	14	266	3	Mactra	1	2	1	0	0	0	1	0	0	0	0
1192	18	25	450	3	Mactra	1	2	1	0	0	0	1	0	0	0	0
1193	27	34	918	4	Mactra	1	2	1	0	0	1	1	0	0	0	0
1194	23	31	713	4	Mactra	1	2	1	0	0	0	0	0	0	0	0
1195	19	26	494	4	Mactra	1	2	1	0	0	1	0	0	0	0	0
1196	26	34	884	4	Mactra	1	2	1	0	0	0	1	0	0	0	0
1197	18	26	468	4	Mactra	1	2	1	0	0	0	1	0	0	0	0
1198	20	28	560	4	Mactra	1	2	1	0	0	0	1	0	0	0	0
1199	18	24	432	3	Mactra	1	2	1	0	0	0	0	0	0	0	0
1200	16	22	352	3	Mactra	1	2	1	0	0	0	1	0	0	0	0
1201	15	18	270	3	Mactra	1	2	1	0	0	0	0	0	0	0	0
1202	14	11	154	3	Mactra	1	2	1	0	0	1	1	0	0	0	0
1203	12	15	180	3	Mactra	1	2	1	0	0	0	0	0	0	0	0
1204	10	14	140	2	Mactra	1	2	1	0	0	1	1	0	0	0	0
1205	7	10	70	2	Mactra	1	2	1	0	0	0	0	0	0	0	0
1206	6	8	48	1	Mactra	1	2	1	0	0	0	0	0	0	0	0
1207	5	6	30	1	Mactra	1	2	1	0	0	1	0	0	0	0	0
1208	26	36	936	4	Mactra	1	2	1	0	0	0	0	0	0	0	0
1209	34	38	1292	4	Mactra	1	2	1	0	0	1	1	0	0	0	0
1210	14	19	266	3	Mactra	1	2	1	0	0	1	1	0	0	0	0
1211	13	18	234	3	Mactra	1	2	1	0	0	0	0	0	0	0	0
1212	25	32	800	4	Mactra	1	2	1	0	0	1	0	0	0	0	0
1213	21	28	588	4	Mactra	1	2	1	0	0	0	0	0	0	0	0
1214	22	26	572	4	Mactra	1	2	1	0	0	0	1	0	0	0	0
1215	25	32	800	4	Mactra	1	2	1	0	0	1	0	0	0	0	0
1216	21	25	525	4	Mactra	1	2	1	0	0	0	0	0	0	0	0
1217	18	25	450	3	Mactra	1	2	1	0	0	1	1	0	0	0	0
1218	14	18	252	3	Mactra	1	2	1	0	0	0	1	0	0	0	0
1219	20	22	440	3	Mactra	1	2	1	0	0	0	1	0	0	0	0
1220	14	15	210	3	Mactra	1	2	1	0	0	0	1	0	0	0	0
1221	13	18	234	3	Mactra	1	2	1	0	0	1	0	0	0	0	0
1222	15	19	285	3	Mactra	1	2	1	0	0	0	0	0	0	0	0
1223	12	18	216	3	Mactra	1	2	1	0	0	1	0	0	0	0	0
1224	13	19	247	3	Mactra	1	2	1	0	0	1	0	0	0	0	0
1225	12	14	168	3	Mactra	1	2	1	0	0	1	1	0	0	0	0
1226	8	12	96	2	Mactra	1	2	1	0	0	0	1	1	0	0	0
1227	12	14	168	3	Mactra	1	2	1	0	0	1	1	0	0	0	0
1228	27	31	837	4	Mactra	1	2	1	0	0	1	1	0	0	0	0
1229	23	29	667	4	Mactra	1	2	1	0	0	0	0	0	0	0	0
1230	16	22	352	3	Mactra	1	2	1	0	0	0	0	0	0	0	0
1231	19	29	551	4	Mactra	1	2	1	0	0	1	1	0	0	1	0
1232	17	23	391	3	Mactra	1	2	1	0	0	0	0	0	0	0	0
1233	20	24	480	4	Mactra	1	2	1	0	0	1	1	0	0	0	0
1234	11	8	88	2	Mactra	1	2	1	0	0	0	1	0	0	0	0
1235	13	10	130	2	Mactra	1	2	1	0	0	1	1	0	0	0	0
1236	13	16	208	3	Mactra	1	2	1	0	0	0	0	0	0	0	0
1237	15	17	255	3	Mactra	1	2	1	0	0	0	1	0	0	0	0
1238	18	25	450	3	Mactra	1	2	1	0	0	1	1	0	0	0	0
1239	13	18	234	3	Mactra	1	2	1	0	0	0	0	0	0	0	0
1240	13	16	208	3	Mactra	1	2	1	0	0	1	1	0	0	0	0
1241	14	15	210	3	Mactra	1	2	1	0	0	1	1	0	0	0	0
1242	12	10	120	2	Mactra	1	2	1	0	0	0	1	0	0	0	0
1243	11	16	176	3	Mactra	1	2	1	0	0	1	1	0	0	0	0
1244	17	22	374	3	Mactra	1	2	1	0	0	0	0	0	0	0	0
1245	28	34	952	4	Mactra	1	2	1	0	0	0	0	0	0	0	0
1246	23	31	713	4	Mactra	1	2	1	0	0	1	0	0	0	0	0
1247	15	20	300	3	Mactra	1	2	1	0	0	0	0	0	0	0	0
1248	12	15	180	3	Mactra	1	2	1	0	0	0	1	0	0	0	0
1249	20	27	540	4	Mactra	1	2	1	0	0	0	0	0	0	0	0
1250	20	27	540	4	Mactra	1	2	1	0	0	0	0	0	0	0	0
1251	19	25	475	4	Mactra	1	2	1	0	0	0	0	0	0	0	0
1252	24	34	816	4	Mactra	1	2	1	0	0	0	0	0	0	0	0
1253	12	19	228	3	Mactra	1	2	1	0	0	1	1	0	0	0	0
1254	23	31	713	4	Mactra	1	2	1	0	0	0	0	0	0	0	0
1255	22	30	660	4	Mactra	1	2	1	0	0	0	0	0	0	0	0
1256	19	26	494	4	Mactra	1	2	1	0	0	0	0	0	0	0	0
1257	21	29	609	4	Mactra	1	2	1	0	0	0	0	0	0	0	0
1258	14	21	294	3	Mactra	1	2	1	0	0	0	0	0	0	0	0
1259	18	27	486	4	Mactra	1	2	1	0	0	0	0	1	1	0	0
1260	30	39	1170	4	Mactra	1	2	1	0	0	0	0	0	0	0	0
1261	13	22	286	3	Mactra	1	2	1	0	0	0	1	1	1	0	0
1262	16	13	208	3	Mactra	1	2	1	0	0	0	1	0	0	0	0
1263	17	22	374	3	Mactra	1	2	1	0	0	0	0	0	0	0	0
1264	12	16	192	3	Mactra	1	2	1	0	0	0	0	0	0	0	0
1265	16	21	336	3	Mactra	1	2	1	0	0	1	0	0	0	0	0
1266	14	19	266	3	Mactra	1	2	1	0	0	0	0	1	1	0	0
1267	32	28	896	4	Mactra	1	2	1	0	0	0	0	0	0	0	0
1268	17	21	357	3	Mactra	1	2	1	0	0	1	1	0	0	0	0
1269	19	25	475	4	Mactra	1	2	1	0	0	0	0	0	0	0	0
1270	15	18	270	3	Mactra	1	2	1	0	0	0	0	0	0	0	0
1271	9	13	117	2	Mactra	1	2	1	0	0	1	0	0	0	0	0
1272	21	25	525	4	Mactra	1	2	1	0	0	0	0	0	0	0	0
1273	15	21	315	3	Mactra	1	2	1	0	0	0	0	0	0	0	0
1274	15	7	105	2	Mactra	1	2	1	0	0	1	1	0	0	0	0
1275	15	19	285	3	Mactra	1	2	1	0	0	0	0	0	0	0	0
1276	12	16	192	3	Mactra	1	2	1	0	0	0	0	0	0	0	0
1277	16	21	336	3	Mactra	1	2	1	0	0	0	0	0	0	0	0
1278	13	18	234	3	Mactra	1	2	1	0	0	1	0	0	0	0	0
1279	8	10	80	2	Mactra	1	2	1	0	0	0	0	0	0	0	0
1280	16	15	240	3	Mactra	1	2	1	0	0	1	1	0	0	0	0
1281	16	18	288	3	Mactra	1	2	1	0	0	1	1	0	0	0	0
1282	10	18	180	3	Mactra	1	2	1	0	0	0	1	0	0	0	0
1283	14	18	252	3	Mactra	1	2	1	0	0	0	0	1	1	0	0
1284	17	24	408	3	Mactra	1	2	1	0	0	0	0	0	0	0	0
1285	11	17	187	3	Mactra	1	2	1	0	0	0	1	1	1	0	0
1286	9	12	108	2	Mactra	1	2	1	0	0	0	0	0	0	0	0
1287	14	18	252	3	Mactra	1	2	1	0	0	1	1	0	0	0	0
1288	12	19	228	3	Mactra	1	2	1	0	0	1	1	0	0	0	0
1289	11	13	143	2	Mactra	1	2	1	0	0	1	0	0	0	0	0
1290	14	18	252	3	Mactra	1	2	1	0	0	0	0	0	0	0	0
1291	11	15	165	3	Mactra	1	2	1	0	0	1	1	0	1	0	0
1292	10	13	130	2	Mactra	1	2	1	0	0	0	0	0	1	0	0
1293	12	10	120	2	Mactra	1	2	1	0	0	0	1	0	0	0	0
1294	12	5	60	2	Mactra	1	2	1	0	0	0	1	0	1	1	0
1295	10	13	130	2	Mactra	1	2	1	0	0	0	0	0	0	0	0
1296	12	15	180	3	Mactra	1	2	1	0	0	0	0	0	0	0	0
1297	11	15	165	3	Mactra	1	2	1	0	0	0	1	1	0	0	0
1298	10	11	110	2	Mactra	1	2	1	0	0	0	1	1	0	0	0
1299	9	11	99	2	Mactra	1	2	1	0	0	0	0	0	0	0	0
1300	15	16	240	3	Mactra	1	2	1	0	0	0	1	0	1	0	0
1301	13	19	247	3	Mactra	1	2	1	0	0	0	1	0	0	0	0
1302	10	14	140	2	Mactra	1	2	1	0	0	0	1	0	0	0	0
1303	11	14	154	3	Mactra	1	2	1	0	0	0	1	0	0	0	0
1304	28	35	980	4	Mactra	1	2	1	0	0	1	1	0	0	0	0
1305	19	25	475	4	Mactra	1	2	1	0	0	0	0	0	0	0	0
1306	22	30	660	4	Mactra	1	2	1	0	0	0	0	0	0	0	0
1307	24	34	816	4	Mactra	1	2	1	0	0	1	0	0	0	0	0
1308	19	27	513	4	Mactra	1	2	1	0	0	0	0	0	1	1	0
1309	22	30	660	4	Mactra	1	2	1	0	0	1	0	0	0	0	0
1310	25	33	825	4	Mactra	1	2	1	0	0	0	0	1	1	0	0
1311	22	30	660	4	Mactra	1	2	1	0	0	0	0	0	0	0	0
1312	24	31	744	4	Mactra	1	2	1	0	0	0	1	1	1	0	0
1313	11	19	209	3	Mactra	1	2	1	0	0	0	0	0	0	0	0
1314	24	35	840	4	Mactra	1	2	1	0	0	0	0	0	0	1	0
1315	17	22	374	3	Mactra	1	2	1	0	0	0	0	0	0	0	0
1316	27	38	1026	4	Mactra	1	2	1	0	0	0	0	1	0	0	0
1317	27	36	972	4	Mactra	1	2	1	0	0	0	0	0	0	0	0
1318	25	27	675	4	Mactra	1	2	1	0	0	0	1	0	0	0	0
1319	22	28	616	4	Mactra	1	2	1	0	0	0	0	0	0	0	0
1320	31	42	1302	4	Mactra	1	2	1	0	0	0	0	1	1	0	0
1321	26	33	858	4	Mactra	1	2	1	0	0	0	0	0	0	0	0
1322	14	18	252	3	Mactra	1	2	1	0	0	1	1	0	0	0	0
1323	12	16	192	3	Mactra	1	2	1	0	0	0	1	0	0	0	0
1324	22	36	792	4	Mactra	1	2	1	0	0	1	1	0	0	0	0
1325	32	24	768	4	Mactra	1	2	1	0	0	1	0	0	0	0	0
1326	19	24	456	4	Mactra	1	2	1	0	0	0	0	0	0	0	0
1327	12	10	120	2	Mactra	1	2	1	0	0	0	1	0	0	0	0
1328	19	11	209	3	Mactra	1	2	1	0	0	0	1	0	0	0	0
1329	19	21	399	3	Mactra	1	2	1	0	0	0	1	0	0	0	0
1330	31	38	1178	4	Mactra	1	2	1	0	0	0	0	1	1	0	0
1331	15	21	315	3	Mactra	1	2	1	0	0	0	1	1	1	0	0
1332	24	30	720	4	Mactra	1	2	1	0	0	0	0	0	0	0	0
1333	19	23	437	3	Mactra	1	2	1	0	0	0	1	1	1	0	0
1334	19	23	437	3	Mactra	1	2	1	0	0	0	0	0	0	0	0
1335	30	34	1020	4	Mactra	1	2	1	0	0	0	1	0	0	0	0
1336	22	27	594	4	Mactra	1	2	1	0	0	0	0	0	0	0	0
1337	16	21	336	3	Mactra	1	2	1	0	0	0	0	0	0	0	0
1338	21	29	609	4	Mactra	1	2	1	0	0	0	0	0	0	0	0
1339	27	29	783	4	Mactra	1	2	1	0	0	0	0	0	0	0	0
1340	15	18	270	3	Mactra	1	2	1	0	0	0	0	0	0	0	0
1341	8	11	88	2	Mactra	1	2	1	0	0	0	0	0	0	0	0
1342	17	22	374	3	Mactra	1	2	1	0	0	0	0	0	0	0	0
1343	18	24	432	3	Mactra	1	2	1	0	0	1	0	0	0	0	0
1344	14	17	238	3	Mactra	1	2	1	0	0	0	0	0	0	0	0
1345	16	22	352	3	Mactra	1	2	1	0	0	1	0	0	0	0	0
1346	11	14	154	3	Mactra	1	2	1	0	0	0	0	0	0	0	0
1347	14	11	154	3	Mactra	1	2	1	0	0	0	1	0	0	0	0
1348	12	11	132	2	Mactra	1	2	1	0	0	0	1	1	0	0	0
1349	10	14	140	2	Mactra	1	2	1	0	0	0	0	0	0	0	0
1350	10	15	150	2	Mactra	1	2	1	0	0	0	1	0	0	0	0
1351	9	10	90	2	Mactra	1	2	1	0	0	0	1	0	0	0	0
1352	8	7	56	2	Mactra	1	2	1	0	0	1	1	0	0	0	0
1353	8	11	88	2	Mactra	1	2	1	0	0	0	0	0	0	0	0
1354	9	14	126	2	Mactra	1	2	1	0	0	0	1	0	0	0	0
1355	8	13	104	2	Mactra	1	2	1	0	0	0	1	0	0	0	0
1356	10	13	130	2	Mactra	1	2	1	0	0	0	0	0	0	0	0
1357	9	13	117	2	Mactra	1	2	1	0	0	0	0	0	0	0	0
1358	8	10	80	2	Mactra	1	2	1	0	0	1	1	0	0	0	0
1359	9	11	99	2	Mactra	1	2	1	0	0	0	0	0	0	0	0
1360	8	10	80	2	Mactra	1	2	1	0	0	0	0	0	0	1	0
1361	9	12	108	2	Mactra	1	2	1	0	0	1	0	0	0	0	0
1362	8	11	88	2	Mactra	1	2	1	0	0	1	0	0	0	0	0
1363	8	11	88	2	Mactra	1	2	1	0	0	0	0	0	0	0	0
1364	25	33	825	4	Mactra	1	2	1	0	0	0	1	0	0	0	0
1365	26	30	780	4	Mactra	1	2	1	0	0	0	0	0	0	0	0
1366	16	23	368	3	Mactra	1	2	1	0	0	1	1	0	0	0	0
1367	9	13	117	2	Mactra	1	2	1	0	0	0	0	0	0	0	0
1368	17	24	408	3	Mactra	1	2	1	0	0	0	0	0	0	0	0
1369	18	24	432	3	Mactra	1	2	1	0	0	0	0	0	0	0	0
1370	15	17	255	3	Mactra	1	2	1	0	0	0	1	0	0	0	0
1371	12	15	180	3	Mactra	1	2	1	0	0	1	1	0	0	0	0
1372	15	16	240	3	Mactra	1	2	1	0	0	0	1	0	0	0	0
1373	12	18	216	3	Mactra	1	2	1	0	0	0	1	0	0	0	0
1374	11	14	154	3	Mactra	1	2	1	0	0	0	1	0	0	0	0
1375	27	36	972	4	Mactra	1	2	1	0	0	0	0	0	1	0	0
1376	22	29	638	4	Mactra	1	2	1	0	0	0	0	0	0	0	0
1377	18	16	288	3	Mactra	1	2	1	0	0	0	1	0	0	0	0
1378	15	24	360	3	Mactra	1	2	1	0	0	0	1	1	1	0	0
1379	12	12	144	2	Mactra	1	2	1	0	0	0	1	0	0	0	0
1380	14	18	252	3	Mactra	1	2	1	0	0	0	1	0	0	0	0
1381	14	19	266	3	Mactra	1	2	1	0	0	0	0	0	0	0	0
1382	25	33	825	4	Mactra	1	2	1	0	1	0	0	0	0	0	0
1383	20	21	420	3	Mactra	1	2	1	0	0	1	1	1	1	0	0
1384	22	31	682	4	Mactra	1	2	1	0	0	1	1	0	0	0	0
1385	23	26	598	4	Mactra	1	2	1	0	0	0	1	0	0	0	0
1386	20	27	540	4	Mactra	1	2	1	0	0	0	0	0	0	0	0
1387	12	13	156	3	Mactra	1	2	1	0	0	0	1	0	0	0	0
1388	16	10	160	3	Mactra	1	2	1	0	0	0	1	0	0	0	0
1389	20	15	300	3	Mactra	1	2	1	0	0	0	1	0	0	0	0
1390	14	19	266	3	Mactra	1	2	1	0	0	0	1	0	0	0	0
1391	18	15	270	3	Mactra	1	2	1	0	0	0	1	0	0	0	0
1392	17	15	255	3	Mactra	1	2	1	0	0	1	1	0	0	0	0
1393	20	27	540	4	Mactra	1	2	1	0	0	0	0	0	0	0	0
1394	18	25	450	3	Mactra	1	2	1	0	0	1	0	0	0	0	0
1395	17	23	391	3	Mactra	1	2	1	0	0	0	0	0	0	0	0
1396	15	23	345	3	Mactra	1	2	1	0	0	1	0	0	0	0	0
1397	26	31	806	4	Mactra	1	2	1	0	0	1	0	0	0	0	0
1398	18	25	450	3	Mactra	1	2	1	0	0	0	0	0	0	0	0
1399	23	33	759	4	Mactra	1	2	1	0	0	0	0	0	0	0	0
1400	15	20	300	3	Mactra	1	2	1	0	0	1	1	0	0	0	0
1401	18	25	450	3	Mactra	1	2	1	0	0	0	1	0	0	0	0
1402	16	22	352	3	Mactra	1	2	1	0	0	0	0	0	0	0	0
1403	10	11	110	2	Mactra	1	2	1	0	0	0	0	0	0	0	0
1404	11	14	154	3	Mactra	1	2	1	0	0	0	0	0	0	1	0
1405	18	21	378	3	Mactra	1	2	1	0	0	0	0	0	0	0	0
1406	16	22	352	3	Mactra	1	2	1	0	0	0	0	0	0	0	0
1407	24	15	360	3	Mactra	1	2	1	0	0	1	1	0	0	0	0
1408	11	13	143	2	Mactra	1	2	1	0	0	1	0	0	0	0	0
1409	13	16	208	3	Mactra	1	2	1	0	0	1	1	0	0	0	0
1410	9	12	108	2	Mactra	1	2	1	0	0	0	1	0	0	0	0
1411	14	20	280	3	Mactra	1	2	1	0	0	0	0	0	0	0	0
1412	12	17	204	3	Mactra	1	2	1	0	0	1	0	0	0	0	0
1413	13	11	143	2	Mactra	1	2	1	0	0	1	1	0	0	0	0
1414	21	25	525	4	Mactra	1	2	1	0	0	0	0	0	0	0	0
1415	27	33	891	4	Mactra	1	2	1	0	0	1	0	0	0	0	0
1416	23	30	690	4	Mactra	1	2	1	0	0	0	0	0	0	0	0
1417	20	29	580	4	Mactra	1	2	1	0	0	1	0	0	0	0	0
1418	17	24	408	3	Mactra	1	2	1	0	0	1	0	0	0	0	0
1419	23	30	690	4	Mactra	1	2	1	0	0	0	0	0	0	0	0
1420	21	30	630	4	Mactra	1	2	1	0	0	0	0	0	0	0	0
1421	18	24	432	3	Mactra	1	2	1	0	0	0	0	0	1	0	0
1422	16	22	352	3	Mactra	1	2	1	0	0	0	0	0	0	0	0
1423	11	14	154	3	Mactra	1	2	1	0	0	0	0	1	1	0	0
1424	11	11	121	2	Mactra	1	2	1	0	0	0	1	0	0	0	0
1425	11	18	198	3	Mactra	1	2	1	0	0	1	1	0	0	0	0
1426	18	23	414	3	Mactra	1	2	1	0	0	1	0	0	0	0	0
1427	16	17	272	3	Mactra	1	2	1	0	0	1	1	0	0	0	0
1428	18	23	414	3	Mactra	1	2	1	0	0	1	0	0	0	0	0
1429	13	19	247	3	Mactra	1	2	1	0	0	0	1	1	1	0	0
1430	15	23	345	3	Mactra	1	2	1	0	0	0	1	0	0	0	0
1431	18	24	432	3	Mactra	1	2	1	0	0	0	0	0	0	0	0
1432	18	24	432	3	Mactra	1	2	1	0	0	0	0	0	0	0	0
1433	20	22	440	3	Mactra	1	2	1	0	0	1	1	0	0	0	0
1434	13	18	234	3	Mactra	1	2	1	0	0	0	0	0	0	0	0
1435	15	19	285	3	Mactra	1	2	1	0	0	0	0	0	0	0	0
1436	12	16	192	3	Mactra	1	2	1	0	0	1	0	0	0	0	0
1437	12	16	192	3	Mactra	1	2	1	0	0	1	0	0	0	0	0
1438	12	6	72	2	Mactra	1	2	1	0	0	0	1	0	0	0	0
1439	12	11	132	2	Mactra	1	2	1	0	0	0	1	0	0	0	0
1440	13	7	91	2	Mactra	1	2	1	0	0	0	1	0	0	0	0
1441	11	17	187	3	Mactra	1	2	1	0	0	0	1	0	0	0	0
1442	9	9	81	2	Mactra	1	2	1	0	0	1	1	0	1	0	0
1443	9	10	90	2	Mactra	1	2	1	0	0	0	0	0	0	0	0
1444	16	23	368	3	Mactra	1	2	1	0	0	0	1	0	0	0	0
1445	22	30	660	4	Mactra	1	2	1	0	0	0	0	0	0	0	0
1446	19	24	456	4	Mactra	1	2	1	0	0	0	0	0	0	0	0
1447	23	30	690	4	Mactra	1	2	1	0	0	1	1	0	0	0	0
1448	25	34	850	4	Mactra	1	2	1	0	0	0	0	0	0	0	0
1449	15	18	270	3	Mactra	1	2	1	0	0	0	1	0	0	0	0
1450	18	23	414	3	Mactra	1	2	1	0	0	0	0	0	0	0	0
1451	11	20	220	3	Mactra	1	2	1	0	0	0	1	0	0	0	0
1452	13	19	247	3	Mactra	1	2	1	0	0	1	0	0	0	0	0
1453	22	29	638	4	Mactra	1	2	1	0	0	0	0	0	0	0	0
1454	13	17	221	3	Mactra	1	2	1	0	0	0	0	1	1	0	0
1455	10	14	140	2	Mactra	1	2	1	0	0	1	0	0	0	1	0
1456	12	16	192	3	Mactra	1	2	1	0	0	0	0	0	0	0	0
1457	12	15	180	3	Mactra	1	2	1	0	0	0	0	0	0	0	0
1458	9	11	99	2	Mactra	1	2	1	0	0	0	0	0	0	0	0
1459	8	8	64	2	Mactra	1	2	1	0	0	1	0	0	0	0	0
1460	13	17	221	3	Mactra	1	2	1	0	0	0	1	1	1	0	0
1461	10	14	140	2	Mactra	1	2	1	0	0	1	0	0	0	0	0
1462	12	16	192	3	Mactra	1	2	1	0	0	0	0	0	0	0	0
1463	12	15	180	3	Mactra	1	2	1	0	0	0	0	0	0	0	0
1464	9	11	99	2	Mactra	1	2	1	0	0	0	0	0	0	0	0
1465	8	8	64	2	Mactra	1	2	1	0	0	1	0	0	0	0	0
1466	22	14	308	3	Mactra	1	2	1	0	0	0	1	0	0	0	0
1467	18	16	288	3	Mactra	1	2	1	0	0	0	1	0	0	1	0
1468	11	22	242	3	Mactra	1	2	1	0	0	0	0	0	0	0	0
1469	13	10	130	2	Mactra	1	2	1	0	0	1	1	0	0	0	0
1470	15	23	345	3	Mactra	1	2	1	0	0	0	0	0	0	0	0
1471	14	10	140	2	Mactra	1	2	1	0	0	0	0	0	0	0	0
1472	13	18	234	3	Mactra	1	2	1	0	0	0	0	0	0	0	0
1473	8	15	120	2	Mactra	1	2	1	0	0	0	1	0	0	0	0
1474	11	15	165	3	Mactra	1	2	1	0	0	0	0	0	0	0	0
1475	8	13	104	2	Mactra	1	2	1	0	0	0	1	0	0	0	0
1476	8	10	80	2	Mactra	1	2	1	0	0	1	0	1	1	0	0
1477	8	11	88	2	Mactra	1	2	1	0	0	0	1	0	0	0	0
1478	6	13	78	2	Mactra	1	2	1	0	0	1	1	0	0	0	0
1479	15	20	300	3	Mactra	1	2	1	0	0	1	0	0	0	0	0
1480	22	30	660	4	Mactra	1	2	1	0	0	0	0	0	0	0	0
1481	17	20	340	3	Mactra	1	2	1	0	0	0	1	0	0	0	0
1482	24	31	744	4	Mactra	1	2	1	0	0	0	0	0	0	0	0
1483	28	38	1064	4	Mactra	1	2	1	0	0	0	0	0	0	0	0
1484	22	30	660	4	Mactra	1	2	1	0	0	1	1	0	0	0	0
1485	22	29	638	4	Mactra	1	2	1	0	0	0	0	0	0	0	0
1486	12	15	180	3	Mactra	1	2	1	0	0	0	0	0	0	0	0
1487	19	28	532	4	Mactra	1	2	1	0	0	0	0	0	0	0	0
1488	21	27	567	4	Mactra	1	2	1	0	0	0	0	0	0	0	0
1489	16	21	336	3	Mactra	1	2	1	0	0	0	0	0	0	0	0
1490	11	16	176	3	Mactra	1	2	1	0	0	0	0	0	0	0	0
1491	13	11	143	2	Mactra	1	2	1	0	0	0	1	0	0	0	0
1492	20	27	540	4	Mactra	1	2	1	0	0	0	0	0	0	0	0
1493	13	15	195	3	Mactra	1	2	1	0	0	1	1	0	0	0	0
1494	29	12	348	3	Mactra	1	2	1	0	0	0	1	0	0	0	0
1495	12	21	252	3	Mactra	1	2	1	0	0	0	1	0	0	0	0
1496	14	19	266	3	Mactra	1	2	1	0	0	0	0	0	0	0	0
1497	19	28	532	4	Mactra	1	2	1	0	0	1	1	0	0	0	0
1498	14	19	266	3	Mactra	1	2	1	0	0	0	0	0	0	0	0
1499	25	34	850	4	Mactra	1	2	1	0	0	1	0	0	0	0	0
1500	22	33	726	4	Mactra	1	2	1	0	0	1	0	0	0	0	0
1501	21	28	588	4	Mactra	1	2	1	0	0	0	0	0	0	0	0
1502	26	23	598	4	Mactra	1	2	1	0	0	0	1	0	0	0	0
1503	15	21	315	3	Mactra	1	2	1	0	0	0	0	0	0	0	0
1504	13	15	195	3	Mactra	1	2	1	0	0	1	1	0	0	0	0
1505	14	18	252	3	Mactra	1	2	1	0	0	1	0	0	0	0	0
1506	13	18	234	3	Mactra	1	2	1	0	0	0	0	0	0	0	0
1507	12	18	216	3	Mactra	1	2	1	0	0	0	0	0	0	0	1
1508	15	21	315	3	Mactra	1	2	1	0	0	0	0	0	0	0	0
1509	8	7	56	2	Mactra	1	2	1	0	0	1	1	0	0	0	0
1510	11	12	132	2	Mactra	1	2	1	0	0	0	0	0	0	0	0
1511	12	16	192	3	Mactra	1	2	1	0	0	1	1	0	0	0	0
1512	18	20	360	3	Mactra	1	2	1	0	0	0	1	0	0	0	0
1513	17	24	408	3	Mactra	1	2	1	0	0	0	0	0	0	0	0
1514	11	16	176	3	Mactra	1	2	1	0	0	1	0	0	0	0	0
1515	14	20	280	3	Mactra	1	2	1	0	0	0	0	0	0	0	0
1516	12	15	180	3	Mactra	1	2	1	0	0	0	0	1	1	0	0
1517	14	20	280	3	Mactra	1	2	1	0	0	1	0	0	0	0	0
1518	12	15	180	3	Mactra	1	2	1	0	0	0	0	0	0	0	0
1519	10	14	140	2	Mactra	1	2	1	0	0	0	0	0	0	0	0
1520	8	11	88	2	Mactra	1	2	1	0	0	0	0	0	0	0	0
1521	8	10	80	2	Mactra	1	2	1	0	0	0	0	1	1	0	0
1522	8	10	80	2	Mactra	1	2	1	0	0	0	1	0	0	0	0
1523	9	12	108	2	Mactra	1	2	1	0	0	0	0	0	0	0	0
1524	11	14	154	3	Mactra	1	2	1	0	0	0	0	0	0	0	0
1525	21	29	609	4	Mactra	1	2	1	0	0	0	0	0	0	0	0
1526	19	25	475	4	Mactra	1	2	1	0	0	0	0	0	0	0	0
1527	15	22	330	3	Mactra	1	2	1	0	0	0	0	0	0	0	0
1528	15	21	315	3	Mactra	1	2	1	0	0	0	0	0	0	0	0
1529	18	25	450	3	Mactra	1	2	1	0	0	0	0	0	0	0	0
1530	11	17	187	3	Mactra	1	2	1	0	0	1	0	0	0	0	0
1531	12	19	228	3	Mactra	1	2	1	0	0	0	0	0	0	0	0
1532	16	21	336	3	Mactra	1	2	1	0	0	0	0	0	0	0	0
1533	12	17	204	3	Mactra	1	2	1	0	0	0	0	0	0	0	0
1534	11	15	165	3	Mactra	1	2	1	0	0	0	0	0	0	0	0
1535	19	15	285	3	Mactra	1	2	1	0	0	1	1	0	0	0	0
1536	13	18	234	3	Mactra	1	2	1	0	0	1	0	0	0	0	0
1537	12	16	192	3	Mactra	1	2	1	0	0	0	0	0	0	0	0
1538	14	19	266	3	Mactra	1	2	1	0	0	0	0	0	0	0	0
1539	12	16	192	3	Mactra	1	2	1	0	0	0	0	0	0	0	0
1540	12	16	192	3	Mactra	1	2	1	0	0	1	1	0	0	0	0
1541	13	16	208	3	Mactra	1	2	1	0	0	0	0	0	0	0	0
1542	9	12	108	2	Mactra	1	2	1	0	0	1	1	0	0	0	0
1543	9	13	117	2	Mactra	1	2	1	0	0	0	0	0	0	0	0
1544	10	13	130	2	Mactra	1	2	1	0	0	0	0	0	0	0	0
1545	13	13	169	3	Mactra	1	2	1	0	0	0	1	0	0	0	0
1546	10	14	140	2	Mactra	1	2	1	0	0	0	0	0	0	0	0
1547	10	14	140	2	Mactra	1	2	1	0	0	0	0	0	0	0	0
1548	9	11	99	2	Mactra	1	2	1	0	0	1	0	0	0	0	0
1549	9	15	135	2	Mactra	1	2	1	0	0	0	0	0	0	0	0
1550	10	15	150	2	Mactra	1	2	1	0	0	0	0	0	0	0	0
1551	8	10	80	2	Mactra	1	2	1	0	0	0	0	0	0	0	0
1552	9	10	90	2	Mactra	1	2	1	0	0	0	0	0	0	0	0
1553	10	7	70	2	Mactra	1	2	1	0	0	0	0	0	0	0	0
1554	9	9	81	2	Mactra	1	2	1	0	0	0	1	1	0	0	0
1555	6	9	54	2	Mactra	1	2	1	0	0	1	1	0	0	0	0
1556	28	33	924	4	Mactra	1	2	1	0	0	0	0	1	0	0	0
1557	19	27	513	4	Mactra	1	2	1	0	0	0	0	0	0	0	0
1558	15	21	315	3	Mactra	1	2	1	0	0	0	0	0	0	0	0
1559	14	22	308	3	Mactra	1	2	1	0	0	1	0	0	0	0	0
1560	19	23	437	3	Mactra	1	2	1	0	0	1	0	0	0	0	0
1561	17	23	391	3	Mactra	1	2	1	0	0	0	1	0	0	0	0
1562	15	13	195	3	Mactra	1	2	1	0	0	1	1	0	0	0	0
1563	15	20	300	3	Mactra	1	2	1	0	0	0	1	0	0	0	0
1564	11	11	121	2	Mactra	1	2	1	0	0	1	1	0	0	0	0
1565	10	13	130	2	Mactra	1	2	1	0	0	0	1	0	0	0	0
1566	12	16	192	3	Mactra	1	2	1	0	0	0	0	0	0	0	0
1567	13	16	208	3	Mactra	1	2	1	0	0	1	0	0	0	0	0
1568	15	19	285	3	Mactra	1	2	1	0	0	0	0	0	0	0	0
1569	11	14	154	3	Mactra	1	2	1	0	0	0	0	1	0	0	0
1570	12	17	204	3	Mactra	1	2	1	0	0	0	1	0	0	0	0
1571	9	11	99	2	Mactra	1	2	1	0	0	1	1	0	0	0	0
1572	11	14	154	3	Mactra	1	2	1	0	0	0	1	0	0	1	0
1573	11	12	132	2	Mactra	1	2	1	0	0	0	1	0	0	0	0
1574	15	13	195	3	Mactra	1	2	1	0	0	0	1	0	0	0	0
1575	12	11	132	2	Mactra	1	2	1	0	0	0	1	0	0	0	0
1576	9	12	108	2	Mactra	1	2	1	0	0	0	0	0	0	0	0
1577	12	12	144	2	Mactra	1	2	1	0	0	0	1	0	0	0	0
1578	9	7	63	2	Mactra	1	2	1	0	0	0	1	0	0	0	0
1579	10	7	70	2	Mactra	1	2	1	0	0	0	1	0	0	0	0
1580	14	15	210	3	Mactra	1	2	1	0	0	1	1	0	0	0	0
1581	11	13	143	2	Mactra	1	2	1	0	0	1	1	0	0	0	0
1582	13	15	195	3	Mactra	1	2	1	0	0	0	1	1	1	0	0
1583	1	2	2	1	Mactra	1	2	1	0	0	0	0	0	0	0	0
1584	11	14	154	3	Mactra	1	2	1	0	0	0	0	0	0	0	0
1585	9	13	117	2	Mactra	1	2	1	0	0	0	1	0	0	0	0
1586	17	26	442	3	Mactra	1	2	1	0	0	0	1	0	0	0	0
1587	23	34	782	4	Mactra	1	2	1	0	0	0	0	0	0	0	0
1588	10	14	140	2	Mactra	1	2	1	0	0	0	0	0	0	0	0
1589	6	7	42	1	Mactra	1	2	1	0	0	0	0	0	0	0	0
1590	7	9	63	2	Mactra	1	2	1	0	0	0	0	0	0	0	0
1591	6	12	72	2	Mactra	1	2	1	0	0	1	1	0	0	0	0
1592	12	24	288	3	Mactra	1	2	1	0	0	1	1	0	0	0	0
1593	18	24	432	3	Mactra	1	2	1	0	0	0	1	0	0	0	0
1594	19	25	475	4	Mactra	1	2	1	0	0	0	1	0	0	0	0
1595	14	19	266	3	Mactra	1	2	1	0	0	1	1	0	0	0	0
1596	15	24	360	3	Mactra	1	2	1	0	0	1	1	0	0	0	0
1597	9	11	99	2	Mactra	1	2	1	0	0	0	1	0	0	0	0
1598	8	14	112	2	Mactra	1	2	1	0	0	0	0	0	0	0	0
1599	25	33	825	4	Mactra	1	2	1	0	0	0	0	0	0	0	0
1600	16	20	320	3	Mactra	1	2	1	0	0	0	1	0	0	0	0
1601	12	22	264	3	Mactra	1	2	1	0	0	1	1	0	0	0	0
1602	2	3	6	1	Mactra	1	2	1	0	0	0	0	0	0	0	0
1603	8	11	88	2	Mactra	1	2	1	0	0	0	0	0	0	0	0
1604	26	36	936	4	Mactra	1	2	1	0	0	0	1	0	0	0	0
1605	15	20	300	3	Mactra	1	2	1	0	0	0	1	0	0	0	0
1606	28	22	616	4	Mactra	1	2	1	0	0	1	1	0	0	0	0
1607	14	17	238	3	Mactra	1	2	1	0	0	0	1	0	0	0	0
1608	23	14	322	3	Mactra	1	2	1	0	0	0	1	0	0	0	0
1609	7	11	77	2	Mactra	1	2	1	0	0	0	0	0	0	0	0
1610	15	20	300	3	Mactra	1	2	1	0	0	0	0	0	0	0	0
1611	25	21	525	4	Mactra	1	2	1	0	0	0	1	0	0	0	0
1612	19	24	456	4	Mactra	1	2	1	0	1	0	1	0	0	0	0
1613	15	22	330	3	Mactra	1	2	1	0	0	0	0	0	0	0	0
1614	30	39	1170	4	Mactra	1	2	1	0	0	0	0	0	0	0	0
1615	18	22	396	3	Mactra	1	2	1	0	0	0	0	0	0	0	0
1616	27	30	810	4	Mactra	1	2	1	0	0	0	1	0	0	0	0
1617	15	21	315	3	Mactra	1	2	1	0	0	1	1	0	0	0	0
1618	10	14	140	2	Mactra	1	2	1	0	0	0	0	0	0	0	0
1619	22	30	660	4	Mactra	1	2	1	0	0	1	0	0	0	0	0
1620	18	25	450	3	Mactra	1	2	1	0	0	1	1	0	0	0	0
1621	7	10	70	2	Mactra	1	2	1	0	0	0	0	0	0	0	0
1622	10	11	110	2	Mactra	1	2	1	0	0	0	1	0	0	0	0
1623	10	14	140	2	Mactra	1	2	1	0	0	0	0	0	0	0	0
1624	9	12	108	2	Mactra	1	2	1	0	0	0	0	0	0	0	0
1625	4	5	20	1	Mactra	1	2	1	0	0	1	0	0	0	0	0
1644	22	12	264	3	Ostrea	2	4	2	1	1	0	0	0	0	0	1
1645	19	15	285	3	Ostrea	2	4	2	1	0	0	1	0	0	0	1
1646	45	18	810	4	Ostrea	2	4	2	1	1	1	0	0	0	0	0
1647	19	10	190	3	Ostrea	2	4	2	1	1	0	0	0	0	0	1
1648	27	21	567	4	Ostrea	2	4	2	1	1	0	0	0	0	1	1
1649	33	13	429	3	Ostrea	2	4	2	1	1	1	0	0	0	1	0
1650	19	15	285	3	Ostrea	2	4	2	1	0	0	0	0	0	1	0
1651	25	14	350	3	Ostrea	2	4	2	1	0	1	0	0	1	0	1
1652	13	9	117	2	Ostrea	2	4	2	1	0	0	0	0	0	1	1
1653	15	8	120	2	Ostrea	2	4	2	1	0	0	1	0	0	0	1
1654	21	18	378	3	Ostrea	2	4	2	1	0	1	0	0	0	0	0
1655	17	13	221	3	Ostrea	2	4	2	1	0	0	0	0	0	1	0
1656	19	12	228	3	Ostrea	2	4	2	1	0	1	1	0	0	0	0
1657	22	14	308	3	Ostrea	2	4	2	1	1	1	0	0	0	0	0
1658	17	11	187	3	Ostrea	2	4	2	1	0	0	0	0	0	0	1
1659	23	20	460	4	Ostrea	2	4	2	1	0	0	0	0	0	1	1
1660	22	20	440	3	Ostrea	2	4	2	1	1	0	0	0	0	0	0
1661	13	12	156	3	Ostrea	2	4	2	1	0	0	0	0	0	0	0
1662	17	15	255	3	Ostrea	2	4	2	1	0	1	1	0	0	0	1
1663	25	21	525	4	Ostrea	2	4	2	1	0	0	0	0	0	0	0
1664	5	11	55	2	Ostrea	2	4	2	1	0	0	1	0	0	0	0
1665	10	7	70	2	Ostrea	2	4	2	1	0	0	0	0	0	1	0
1666	20	12	240	3	Ostrea	2	4	2	1	0	1	0	0	0	0	1
1667	19	19	361	3	Ostrea	2	4	2	1	0	0	0	0	0	0	0
1668	31	18	558	4	Ostrea	2	4	2	1	1	1	0	0	0	0	1
1669	19	15	285	3	Ostrea	2	4	2	1	1	1	0	0	0	0	1
1670	20	17	340	3	Ostrea	2	4	2	1	0	0	0	0	0	0	1
1671	13	10	130	2	Ostrea	2	4	2	1	0	1	0	0	0	1	0
1672	20	15	300	3	Ostrea	2	4	2	1	1	0	0	0	0	0	1
1673	22	13	286	3	Ostrea	2	4	2	1	0	1	1	0	0	0	0
1674	18	38	684	4	Ostrea	2	4	2	1	0	1	1	0	0	0	0
1675	18	35	630	4	Perna	3	4	2	0	1	0	1	0	0	0	1
1676	14	47	658	4	Pholas	1	2	2	1	1	0	1	0	0	1	1
1677	15	45	675	4	Pholas	1	2	2	1	1	0	0	1	1	0	1
1678	12	35	420	3	Pholas	1	2	2	1	1	0	0	0	0	0	1
1679	16	45	720	4	Pholas	1	2	2	1	0	0	0	0	0	0	1
1680	14	38	532	4	Pholas	1	2	2	1	1	0	1	0	0	0	1
1681	9	43	387	3	Pholas	1	2	2	1	0	0	1	0	0	1	1
1682	36	9	324	3	Pholas	1	2	2	1	1	0	0	0	0	1	1
1683	22	10	220	3	Pholas	1	2	2	1	0	0	1	0	0	1	1
1684	15	46	690	4	Pholas	1	2	2	1	1	0	0	0	0	1	1
1685	14	37	518	4	Pholas	1	2	2	1	1	0	1	0	0	0	1
1686	14	33	462	4	Pholas	1	2	2	1	0	0	1	0	0	1	1
1687	15	46	690	4	Pholas	1	2	2	1	0	0	0	0	0	1	1
1688	16	48	768	4	Pholas	1	2	2	1	1	0	0	0	0	1	1
1689	15	48	720	4	Pholas	1	2	2	1	1	0	0	0	0	1	1
1690	13	37	481	4	Pholas	1	2	2	1	1	0	0	0	0	1	1
1691	13	41	533	4	Pholas	1	2	2	1	1	0	0	0	0	1	1
1692	15	41	615	4	Pholas	1	2	2	1	1	0	0	0	0	1	1
1693	10	27	270	3	Pholas	1	2	2	1	1	0	1	0	0	1	1
1694	5	8	40	1	Pholas	1	2	2	1	1	0	1	0	0	0	1
1695	8	13	104	2	Pholas	1	2	2	1	0	0	1	0	0	1	1
1696	11	45	495	4	Pholas	1	2	2	1	1	0	1	0	0	1	1
1697	15	46	690	4	Pholas	1	2	2	1	0	0	1	0	0	0	1
1698	12	19	228	3	Pholas	1	2	2	1	0	0	1	0	0	0	1
1699	10	20	200	3	Pholas	1	2	2	1	0	0	1	0	0	0	1
1700	13	20	260	3	Pholas	1	2	2	1	1	0	1	0	0	0	1
1701	12	11	132	2	Pholas	1	2	2	1	1	0	1	0	0	0	1
1702	23	42	966	4	Pholas	1	2	2	1	1	0	1	0	0	1	1
1703	23	40	920	4	Pholas	1	2	2	1	0	0	1	0	0	0	1
1704	27	42	1134	4	Pholas	1	2	2	1	0	0	1	0	0	0	1
1705	34	13	442	3	Pholas	1	2	2	1	0	0	1	0	0	0	1
1706	15	29	435	3	Pholas	1	2	2	1	1	0	1	0	0	0	1
1707	25	50	1250	4	Pholas	1	2	2	1	0	1	1	0	0	0	1
1708	9	14	126	2	Pholas	1	2	2	1	0	0	1	0	0	0	1
1709	8	13	104	2	Pholas	1	2	2	1	0	0	1	0	0	0	1
1710	11	12	132	2	Pholas	1	2	2	1	0	0	1	0	0	0	1
1711	7	20	140	2	Pholas	1	2	2	1	0	0	1	0	0	1	1
1712	16	52	832	4	Pholas	1	2	2	1	1	0	0	0	0	1	1
1713	10	18	180	3	Pholas	1	2	2	1	1	0	1	0	0	0	1
1714	13	39	507	4	Pholas	1	2	2	1	0	0	1	0	0	0	1
1715	10	8	80	2	Pholas	1	2	2	1	0	0	1	0	0	0	1
1716	21	38	798	4	Pholas	1	2	2	1	1	1	1	0	0	0	1
1717	13	42	546	4	Pholas	1	2	2	1	1	0	0	0	0	0	1
1718	12	32	384	3	Pholas	1	2	2	1	0	0	1	0	0	0	1
1719	14	50	700	4	Pholas	1	2	2	1	1	0	0	0	0	0	1
1720	14	48	672	4	Pholas	1	2	2	1	1	0	0	0	0	1	1
1721	15	45	675	4	Pholas	1	2	2	1	1	0	0	0	0	1	1
1722	8	20	160	3	Pholas	1	2	2	1	1	0	1	0	0	0	1
1723	10	23	230	3	Pholas	1	2	2	1	0	0	1	0	0	0	1
1724	13	20	260	3	Pholas	1	2	2	1	0	0	1	0	0	0	1
1725	11	25	275	3	Pholas	1	2	2	1	1	0	1	0	0	0	1
1726	11	13	143	2	Pholas	1	2	2	1	0	0	1	0	0	0	1
1727	9	13	117	2	Pholas	1	2	2	1	0	0	1	0	0	0	1
1728	9	10	90	2	Pholas	1	2	2	1	0	0	1	0	0	0	1
1729	10	13	130	2	Pholas	1	2	2	1	0	0	1	0	0	1	1
1730	10	9	90	2	Pholas	1	2	2	1	0	1	1	0	0	0	1
1731	8	9	72	2	Pholas	1	2	2	1	0	0	1	0	0	0	1
1732	19	48	912	4	Pholas	1	2	2	1	0	0	1	0	0	0	1
1733	9	13	117	2	Pholas	1	2	2	1	0	0	1	0	0	0	1
1734	11	3	33	1	Pholas	1	2	2	1	0	0	1	0	0	0	1
1735	8	10	80	2	Pholas	1	2	2	1	1	0	1	0	0	0	1
1736	9	14	126	2	Pholas	1	2	2	1	0	0	1	0	0	0	1
1737	13	29	377	3	Pholas	1	2	2	1	1	0	1	0	0	0	1
1738	9	24	216	3	Pholas	1	2	2	1	1	0	1	0	0	0	1
1739	14	41	574	4	Pholas	1	2	2	1	1	0	0	0	0	1	1
1740	12	35	420	3	Pholas	1	2	2	1	0	0	1	0	0	1	1
1741	15	37	555	4	Pholas	1	2	2	1	0	1	1	0	0	1	1
1742	12	39	468	4	Pholas	1	2	2	1	1	1	1	0	0	0	1
1743	13	41	533	4	Pholas	1	2	2	1	0	0	1	0	0	1	1
1744	15	51	765	4	Pholas	1	2	2	1	1	0	0	0	0	1	1
1745	8	16	128	2	Pholas	1	2	2	1	0	0	1	0	0	0	1
1746	15	42	630	4	Pholas	1	2	2	1	1	0	0	0	0	1	1
1747	14	43	602	4	Pholas	1	2	2	1	0	0	0	0	0	0	1
1748	15	50	750	4	Pholas	1	2	2	1	1	1	0	0	0	0	1
1749	16	45	720	4	Pholas	1	2	2	1	0	0	0	0	0	1	1
1750	14	44	616	4	Pholas	1	2	2	1	1	0	0	0	0	1	1
1751	12	37	444	3	Pholas	1	2	2	1	0	0	0	0	0	1	1
1752	11	44	484	4	Pholas	1	2	2	1	1	0	1	0	0	1	1
1753	9	15	135	2	Pholas	1	2	2	1	0	0	1	0	0	0	1
1754	14	50	700	4	Pholas	1	2	2	1	1	0	0	0	0	1	1
1755	15	47	705	4	Pholas	1	2	2	1	0	0	0	0	0	0	1
1756	16	48	768	4	Pholas	1	2	2	1	1	0	0	0	0	0	1
1757	12	33	396	3	Pholas	1	2	2	1	0	0	1	0	0	0	1
1758	7	8	56	2	Pholas	1	2	2	1	1	1	1	0	0	1	1
1762	41	47	1927	5	Pitar	1	1	1	0	0	0	0	0	0	0	0
1763	20	19	380	3	Pitar	1	1	1	0	0	0	1	0	0	0	1
1764	23	25	575	4	Pitar	1	1	1	0	0	0	1	0	0	0	0
1765	30	35	1050	4	Pitar	1	1	1	0	0	0	1	0	0	0	0
1766	24	29	696	4	Pitar	1	1	1	0	0	0	1	1	0	0	0
1767	29	26	754	4	Pitar	1	1	1	0	0	0	1	0	0	0	0
1768	12	21	252	3	Pitar	1	1	1	0	0	0	1	1	0	0	0
1769	9	11	99	2	Pitar	1	1	1	0	0	0	0	0	0	0	0
1770	20	25	500	4	Pitar	1	1	1	0	0	0	1	0	0	0	0
1771	18	21	378	3	Pitar	1	1	1	0	0	0	1	0	0	0	0
1772	32	39	1248	4	Pitar	1	1	1	0	0	0	1	1	1	0	0
1773	30	31	930	4	Pitar	1	1	1	0	0	1	1	1	1	0	0
1774	24	23	552	4	Pitar	1	1	1	0	0	1	1	1	1	1	0
1775	20	26	520	4	Pitar	1	1	1	0	0	0	1	0	0	0	0
1776	17	19	323	3	Pitar	1	1	1	0	0	1	1	0	0	0	0
1777	35	46	1610	5	Pitar	1	1	1	0	0	0	0	0	0	0	0
1778	26	32	832	4	Pitar	1	1	1	0	1	1	0	1	0	0	1
1779	8	7	56	2	Pitar	1	1	1	0	1	0	0	0	0	1	0
1780	21	27	567	4	Pitar	1	1	1	0	0	1	1	0	0	0	0
1781	18	22	396	3	Pitar	1	1	1	0	0	1	1	0	0	0	0
1782	18	16	288	3	Pitar	1	1	1	0	0	1	1	0	0	1	0
1783	15	16	240	3	Pitar	1	1	1	0	0	1	1	0	1	0	0
1784	18	13	234	3	Pitar	1	1	1	0	0	1	1	0	0	0	0
1785	48	54	2592	5	Pitar	1	1	1	0	0	0	0	0	0	0	0
1786	16	21	336	3	Pitar	1	1	1	0	0	0	1	0	0	0	0
1787	23	23	529	4	Pitar	1	1	1	0	0	0	0	0	0	0	0
1788	17	22	374	3	Pitar	1	1	1	0	0	1	1	0	0	0	0
1789	17	17	289	3	Pitar	1	1	1	0	0	0	1	0	0	0	0
1790	30	35	1050	4	Pitar	1	1	1	0	0	0	0	0	0	0	0
1791	20	17	340	3	Pitar	1	1	1	0	0	0	1	0	1	0	0
1792	9	11	99	2	Pitar	1	1	1	0	0	1	1	0	0	0	0
1793	18	14	252	3	Pitar	1	1	1	0	0	1	1	0	0	0	0
1794	13	19	247	3	Pitar	1	1	1	0	0	1	1	0	0	0	0
1795	21	18	378	3	Pitar	1	1	1	0	0	1	1	0	0	0	0
1796	13	11	143	2	Pitar	1	1	1	0	0	0	1	0	1	0	0
1797	16	22	352	3	Pitar	1	1	1	0	0	1	1	0	0	0	0
1798	27	38	1026	4	Pitar	1	1	1	0	0	1	1	0	0	0	0
1799	13	17	221	3	Pitar	1	1	1	0	0	0	0	0	0	0	0
1800	17	17	289	3	Pitar	1	1	1	0	0	1	1	0	0	0	0
1801	22	28	616	4	Pitar	1	1	1	0	0	1	1	0	0	0	0
1802	21	25	525	4	Pitar	1	1	1	0	0	1	1	0	0	0	0
1803	55	41	2255	5	Pitar	1	1	1	0	0	1	1	0	0	0	0
1804	17	17	289	3	Pitar	1	1	1	0	0	1	1	0	0	0	0
1805	22	28	616	4	Pitar	1	1	1	0	0	1	1	0	0	0	0
1806	21	25	525	4	Pitar	1	1	1	0	0	1	1	0	0	0	0
1807	55	41	2255	5	Pitar	1	1	1	0	0	1	1	0	0	0	0
1808	20	14	280	3	Pitar	1	1	1	0	0	1	1	0	0	0	0
1809	33	27	891	4	Pitar	1	1	1	0	0	1	1	0	0	0	0
1810	20	29	580	4	Pitar	1	1	1	0	0	1	1	0	0	0	0
1811	33	35	1155	4	Pitar	1	1	1	0	0	1	1	0	0	0	0
1812	12	15	180	3	Pitar	1	1	1	0	0	1	1	0	0	0	0
1813	13	13	169	3	Pitar	1	1	1	0	0	1	1	0	0	0	0
1814	10	11	110	2	Pitar	1	1	1	0	0	1	1	0	0	0	0
1815	14	13	182	3	Pitar	1	1	1	0	0	1	1	0	0	0	0
1816	14	16	224	3	Pitar	1	1	1	0	0	0	1	0	1	0	0
1817	13	12	156	3	Pitar	1	1	1	0	0	0	1	0	1	0	0
1818	13	14	182	3	Pitar	1	1	1	0	0	0	0	0	0	0	1
1819	14	18	252	3	Pitar	1	1	1	0	0	1	1	1	0	0	0
1820	13	14	182	3	Pitar	1	1	1	0	0	1	1	0	0	0	0
1821	14	18	252	3	Pitar	1	1	1	0	0	0	1	0	0	0	0
1822	25	31	775	4	Pitar	1	1	1	0	0	0	1	0	0	0	0
1823	14	14	196	3	Pitar	1	1	1	0	0	1	1	0	0	0	0
1824	20	21	420	3	Pitar	1	1	1	0	0	0	1	0	0	0	0
1825	23	31	713	4	Pitar	1	1	1	0	0	0	1	1	1	0	0
1826	29	31	899	4	Pitar	1	1	1	0	0	0	0	1	1	0	0
1827	17	14	238	3	Pitar	1	1	1	0	0	0	1	0	0	0	0
1828	18	16	288	3	Pitar	1	1	1	0	0	1	1	0	0	0	0
1829	27	27	729	4	Pitar	1	1	1	0	0	1	0	0	0	0	0
1830	32	40	1280	4	Pitar	1	1	1	0	0	1	1	0	0	0	0
1831	8	10	80	2	Pitar	1	1	1	0	0	1	0	0	0	0	0
1832	13	18	234	3	Pitar	1	1	1	0	0	1	1	0	0	0	0
1833	11	9	99	2	Pitar	1	1	1	0	0	1	1	0	0	0	0
1834	9	9	81	2	Pitar	1	1	1	0	0	1	0	0	0	0	0
1835	8	8	64	2	Pitar	1	1	1	0	0	1	1	0	0	0	0
1836	8	7	56	2	Pitar	1	1	1	0	0	1	1	0	0	0	0
1837	8	9	72	2	Pitar	1	1	1	0	0	1	1	0	0	0	0
1838	19	25	475	4	Pitar	1	1	1	0	0	1	1	0	0	0	0
1839	23	20	460	4	Pitar	1	1	1	0	0	1	1	1	1	0	0
1840	17	16	272	3	Pitar	1	1	1	0	0	1	1	0	0	0	0
1841	13	12	156	3	Pitar	1	1	1	0	0	1	1	0	0	0	0
1842	21	31	651	4	Pitar	1	1	1	0	0	1	1	0	0	0	0
1843	15	14	210	3	Pitar	1	1	1	0	0	0	0	0	0	0	0
1844	10	10	100	2	Pitar	1	1	1	0	0	1	1	0	0	0	0
1845	10	11	110	2	Pitar	1	1	1	0	0	1	1	0	0	0	0
1846	23	22	506	4	Pitar	1	1	1	0	0	1	1	0	0	0	0
1847	28	28	784	4	Pitar	1	1	1	0	0	1	1	0	0	0	0
1848	25	15	375	3	Pitar	1	1	1	0	0	1	1	0	0	0	0
1849	12	15	180	3	Pitar	1	1	1	0	0	1	1	0	0	0	0
1850	13	22	286	3	Pitar	1	1	1	0	0	1	1	0	0	0	0
1851	23	22	506	4	Pitar	1	1	1	0	0	1	1	0	0	0	0
1852	28	28	784	4	Pitar	1	1	1	0	0	1	1	0	0	0	0
1853	25	15	375	3	Pitar	1	1	1	0	0	1	1	0	0	0	0
1854	12	15	180	3	Pitar	1	1	1	0	0	1	1	0	0	0	0
1855	13	22	286	3	Pitar	1	1	1	0	0	1	1	0	0	0	0
1856	12	14	168	3	Pitar	1	1	1	0	0	1	1	0	0	1	0
1857	14	15	210	3	Pitar	1	1	1	0	0	1	1	0	0	0	0
1858	15	10	150	2	Pitar	1	1	1	0	0	1	1	0	0	0	0
1859	17	12	204	3	Pitar	1	1	1	0	0	1	1	0	0	0	0
1860	9	10	90	2	Pitar	1	1	1	0	0	1	1	0	0	0	0
1861	15	21	315	3	Pitar	1	1	1	0	0	1	1	0	0	0	0
1862	9	12	108	2	Pitar	1	1	1	0	0	1	1	0	0	0	0
1863	11	13	143	2	Pitar	1	1	1	0	0	1	1	0	0	0	0
1864	13	15	195	3	Pitar	1	1	1	0	0	1	0	0	0	0	0
1865	25	25	625	4	Pitar	1	1	1	0	0	1	0	0	0	0	0
1866	26	32	832	4	Pitar	1	1	1	0	0	0	1	0	0	0	0
1867	41	46	1886	5	Pitar	1	1	1	0	1	0	0	0	0	0	0
1868	23	24	552	4	Pitar	1	1	1	0	0	1	1	1	0	0	0
1869	15	22	330	3	Pitar	1	1	1	0	0	1	1	0	0	0	0
1870	13	15	195	3	Pitar	1	1	1	0	0	1	0	0	0	0	0
1871	14	12	168	3	Pitar	1	1	1	0	0	1	1	0	0	0	0
1872	19	12	228	3	Pitar	1	1	1	0	0	0	1	0	0	0	0
1873	13	18	234	3	Pitar	1	1	1	0	0	0	1	0	0	0	0
1874	25	30	750	4	Pitar	1	1	1	0	0	0	1	0	0	0	0
1875	45	44	1980	5	Pitar	1	1	1	0	0	1	1	0	0	0	0
1876	21	24	504	4	Pitar	1	1	1	0	0	1	1	0	0	0	0
1877	15	26	390	3	Pitar	1	1	1	0	0	1	1	1	0	0	0
1878	15	19	285	3	Pitar	1	1	1	0	0	1	0	0	0	0	0
1879	10	11	110	2	Pitar	1	1	1	0	0	1	1	0	0	0	0
1880	13	11	143	2	Pitar	1	1	1	0	0	1	1	0	0	0	0
1881	33	30	990	4	Pitar	1	1	1	0	0	1	1	0	0	0	0
1882	26	19	494	4	Pitar	1	1	1	0	0	1	1	0	0	0	0
1883	37	42	1554	5	Pitar	1	1	1	0	0	0	0	0	0	0	0
1884	20	28	560	4	Pitar	1	1	1	0	0	1	1	0	0	0	0
1885	24	19	456	4	Pitar	1	1	1	0	0	0	1	0	1	0	1
1886	21	28	588	4	Pitar	1	1	1	0	0	1	1	0	0	0	0
1887	12	17	204	3	Pitar	1	1	1	0	0	1	1	0	0	0	0
1888	12	16	192	3	Pitar	1	1	1	0	0	1	1	0	0	0	0
1889	28	34	952	4	Pitar	1	1	1	0	0	0	0	0	0	0	0
1890	14	19	266	3	Pitar	1	1	1	0	0	1	1	0	0	0	0
1891	35	41	1435	5	Pitar	1	1	1	0	0	0	0	0	0	0	0
1892	25	30	750	4	Pitar	1	1	1	0	0	1	0	0	0	0	0
1893	17	25	425	3	Pitar	1	1	1	0	0	1	1	0	0	0	0
1894	25	22	550	4	Pitar	1	1	1	0	0	0	1	0	0	0	0
1895	12	11	132	2	Pitar	1	1	1	0	0	1	1	0	0	0	0
1896	17	35	595	4	Pitar	1	1	1	0	0	1	1	0	0	0	0
1897	12	9	108	2	Pitar	1	1	1	0	0	1	1	0	0	0	0
1898	37	42	1554	5	Pitar	1	1	1	0	0	1	0	0	0	0	0
1899	19	27	513	4	Pitar	1	1	1	0	0	1	0	0	0	0	0
1900	9	18	162	3	Pitar	1	1	1	0	0	1	1	0	0	0	0
1901	13	16	208	3	Pitar	1	1	1	0	0	1	1	0	0	0	0
1902	10	12	120	2	Pitar	1	1	1	0	0	1	1	0	1	0	0
1903	15	16	240	3	Pitar	1	1	1	0	0	1	1	0	0	0	0
1904	16	18	288	3	Pitar	1	1	1	0	0	0	0	0	0	0	0
1905	9	12	108	2	Pitar	1	1	1	0	0	1	0	0	0	0	0
1906	11	11	121	2	Pitar	1	1	1	0	0	1	1	0	0	0	0
1907	13	16	208	3	Pitar	1	1	1	0	0	1	1	0	0	0	0
1908	16	26	416	3	Pitar	1	1	1	0	0	1	1	0	0	0	0
1909	19	25	475	4	Pitar	1	1	1	0	0	1	1	0	0	0	0
1910	20	24	480	4	Pitar	1	1	1	0	0	1	1	0	0	0	0
1911	15	18	270	3	Pitar	1	1	1	0	0	1	0	0	0	0	0
1912	20	22	440	3	Pitar	1	1	1	0	0	0	1	0	0	0	0
1913	36	41	1476	5	Pitar	1	1	1	0	0	0	0	0	0	0	0
1914	13	16	208	3	Pitar	1	1	1	0	0	1	1	0	0	0	0
1915	15	16	240	3	Pitar	1	1	1	0	0	1	1	0	0	0	0
1916	14	19	266	3	Pitar	1	1	1	0	0	1	1	0	0	0	0
1917	24	22	528	4	Pitar	1	1	1	0	0	0	0	0	0	0	0
1918	12	10	120	2	Pitar	1	1	1	0	0	1	1	0	0	0	0
1919	24	22	528	4	Pitar	1	1	1	0	0	1	1	0	0	0	0
1920	16	19	304	3	Pitar	1	1	1	0	0	1	1	0	0	0	0
1921	27	16	432	3	Pitar	1	1	1	0	0	1	1	0	0	0	0
1922	19	17	323	3	Pitar	1	1	1	0	0	1	1	0	0	0	0
1923	23	20	460	4	Pitar	1	1	1	0	0	0	1	0	0	0	0
1924	20	17	340	3	Pitar	1	1	1	0	0	1	1	0	0	0	0
1925	11	9	99	2	Pitar	1	1	1	0	0	1	1	0	0	0	0
1926	33	36	1188	4	Pitar	1	1	1	0	0	0	0	0	0	0	0
1927	15	18	270	3	Pitar	1	1	1	0	0	1	0	0	0	0	0
1928	18	16	288	3	Pitar	1	1	1	0	0	1	1	0	0	0	0
1929	11	14	154	3	Pitar	1	1	1	0	0	1	0	0	0	0	0
1930	17	17	289	3	Pitar	1	1	1	0	0	1	1	0	0	0	0
1931	19	30	570	4	Pitar	1	1	1	0	0	0	1	0	0	0	0
1932	10	12	120	2	Pitar	1	1	1	0	0	1	1	0	0	0	0
1933	13	16	208	3	Pitar	1	1	1	0	0	1	0	0	0	0	0
1934	18	13	234	3	Pitar	1	1	1	0	0	1	1	0	0	0	0
1935	14	19	266	3	Pitar	1	1	1	0	0	1	0	0	0	1	0
1936	14	18	252	3	Pitar	1	1	1	0	0	1	1	0	0	0	0
1937	18	19	342	3	Pitar	1	1	1	0	0	0	1	0	0	0	0
1938	8	10	80	2	Pitar	1	1	1	0	0	0	0	0	0	0	0
1939	27	26	702	4	Pitar	1	1	1	0	0	0	1	1	1	0	0
1940	10	16	160	3	Pitar	1	1	1	0	0	1	1	0	0	0	0
1941	9	14	126	2	Pitar	1	1	1	0	0	1	1	0	0	0	0
1942	9	16	144	2	Pitar	1	1	1	0	0	1	1	0	0	0	0
1943	12	14	168	3	Pitar	1	1	1	0	0	1	1	0	0	0	0
1944	15	9	135	2	Pitar	1	1	1	0	0	1	1	0	0	0	0
1945	24	28	672	4	Pitar	1	1	1	0	0	0	0	0	0	0	0
1946	21	26	546	4	Pitar	1	1	1	0	0	1	1	0	0	0	0
1947	17	22	374	3	Pitar	1	1	1	0	0	0	1	0	0	0	0
1948	18	10	180	3	Pitar	1	1	1	0	0	1	1	0	0	0	0
1949	23	21	483	4	Pitar	1	1	1	0	0	1	1	0	0	0	0
1950	12	8	96	2	Pitar	1	1	1	0	0	1	1	0	0	0	0
1951	21	29	609	4	Pitar	1	1	1	0	0	1	1	0	0	0	0
1952	18	18	324	3	Pitar	1	1	1	0	0	1	1	0	0	0	0
1953	38	28	1064	4	Pitar	1	1	1	0	0	1	1	0	0	0	0
1954	30	26	780	4	Pitar	1	1	1	0	0	1	1	0	0	0	0
1955	21	25	525	4	Pitar	1	1	1	0	0	1	1	0	0	0	0
1956	21	25	525	4	Pitar	1	1	1	0	0	1	1	0	0	0	0
1957	21	17	357	3	Pitar	1	1	1	0	0	0	1	1	1	0	0
1958	21	16	336	3	Pitar	1	1	1	0	0	1	1	0	0	0	0
1959	29	20	580	4	Pitar	1	1	1	0	0	0	1	0	0	0	0
1960	15	21	315	3	Pitar	1	1	1	0	0	1	1	0	0	0	0
1961	22	16	352	3	Pitar	1	1	1	0	0	1	1	0	0	0	0
1962	15	17	255	3	Pitar	1	1	1	0	0	1	1	0	0	0	0
1963	25	28	700	4	Pitar	1	1	1	0	0	1	0	0	0	0	0
1964	22	24	528	4	Pitar	1	1	1	0	0	0	1	0	0	0	0
1965	18	23	414	3	Mactra	1	2	1	0	0	0	0	0	0	0	0
